# Supplementary material for: Altered Proteomic Profile of Adipose Tissue-Derived Mesenchymal Stem Cell Exosomes from Cats with Severe Chronic Gingivostomatitis
Source: Animals (Basel). 2021 Aug 23;11(8):2466. doi: 10.3390/ani11082466 (PMC8388770; doi:10.3390/ani11082466)
Supplement: Supplementary file 1 [file animals-11-02466-s001.zip › Table S1_List of proteins present in the FCGS group and healthy donors and proteins exclusive to the exosomes of a certain group.xlsx]

## Sheet: List of total proteins
Number	Gene Symbol	Accession	Description	Coverage [%]	Sum PEP Score	# Peptides	MW [kDa]	Found in Sample Group: Healthy	Found in Sample Group: FCGS	KEGG Pathway Accessions	KEGG Pathways	GO Accessions	Biological Process	Cellular Component	Molecular Function
1	TLN1	XP_019671727.1	Talin-1 Isoform X1	52	884.861	111	271.3	High	High			[GO:0016021]; GO:0031224; GO:0044425; GO:0005575; GO:0016020
2	FN1	XP_003991168.1	Fibronectin Isoform X11	57	730.684	88	252.3	High	Peak Found			[GO:0005515]; GO:0005488; GO:0003674 [GO:0005576]; GO:0005575		extracellular	protein binding
3	FN1	XP_006935598.1	Fibronectin Isoform X4	55	726.98	89	262.2	High	High			[GO:0005515]; GO:0005488; GO:0003674 [GO:0005576]; GO:0005575		extracellular	protein binding
4	COL6A3	XP_019694498.1	Collagen Alpha-3(VI) Chain	38	609.494	99	344.1	High	High			[GO:0016021]; GO:0031224; GO:0044425; GO:0005575; GO:0016020
5	FLNA	XP_004001062.1	Filamin-A Isoform X1	43	535.501	83	280.5	High	High	fca04010; fca05205; fca05132; fca04510	MAPK signaling pathway; Proteoglycans in cancer; Salmonella infection; Focal adhesion	[GO:0005515]; GO:0005488; GO:0003674 [GO:0016021]; GO:0031224; GO:0044425; GO:0005575; GO:0016020			protein binding
6	ACTB; ACTG1	XP_006940721.2	Actin, Cytoplasmic 2	84	372.138	30	41.8	High	High	fca04390; fca05100; fca05414; fca04919; fca04670; fca04921; fca05164; fca04520; fca05205; fca04145; fca05410; fca05416; fca04015; fca04210; fca05132; fca04611; fca04510; fca04810; fca05412; fca04530	Hippo signaling pathway; Bacterial invasion of epithelial cells; Dilated cardiomyopathy; Thyroid hormone signaling pathway; Leukocyte transendothelial migration; Oxytocin signaling pathway; Influenza A; Adherens junction; Proteoglycans in cancer; Phagosome; Hypertrophic cardiomyopathy (HCM); Viral myocarditis; Rap1 signaling pathway; Apoptosis; Salmonella infection; Platelet activation; Focal adh…	[GO:0000166]; GO:0036094; GO:1901265; GO:0005488; GO:0097159; GO:1901363; GO:0003674 [GO:0001895]; GO:0001894; GO:0048871; GO:0060249; GO:0032501; GO:0042592; GO:0008150; GO:0065008; GO:0065007 [GO:0005200]; GO:0005198; GO:0003674 [GO:0005522]; GO:0005515; GO:0005488; GO:0003674 [GO:0005524]; GO:0032559; GO:0035639; GO:0030554; GO:0032555; GO:0043168; GO:1901265; GO:0017076; GO:0032553; GO:004316…	cell organization and biogenesis	cytoskeleton;membrane;nucleus	nucleotide binding;protein binding;structural molecule activity
7	TNC	XP_011286777.1	Tenascin Isoform X5	35	335.744	49	231.1	High	High			[GO:0005515]; GO:0005488; GO:0003674			protein binding
8	TNC	XP_019671966.1	Tenascin Isoform X1	33	331.024	50	250.7	High	High
9	MYH9	XP_019691058.1	Myosin-9	40	311.787	61	220.7	High	High			[GO:0016021]; GO:0031224; GO:0044425; GO:0005575; GO:0016020
10	TUBA4A	XP_003991220.1	Tubulin Alpha-4A Chain	70	290.499	29	49.9	High	High	fca04145; fca04210; fca04540	Phagosome; Apoptosis; Gap junction	[GO:0003924]; GO:0017111; GO:0016462; GO:0016818; GO:0016817; GO:0016787; GO:0003824; GO:0003674 [GO:0005200]; GO:0005198; GO:0003674 [GO:0005525]; GO:0032550; GO:0032561; GO:0035639; GO:0001883; GO:0032549; GO:0019001; GO:0032555; GO:0043168; GO:1901265; GO:0001882; GO:0017076; GO:0032553; GO:0043167; GO:0097159; GO:1901363; GO:0036094; GO:0097367; GO:0000166; GO:0005488; GO:0003674 [GO:0005874]…			catalytic activity;nucleotide binding;structural molecule activity
11	THBS1	XP_011281379.1	Thrombospondin-1	46	288.327	50	129.5	High	High	fca05219; fca04350; fca05144; fca04512; fca04115; fca05205; fca04145; fca04151; fca04015; fca05206; fca04510	Bladder cancer; TGF-beta signaling pathway; Malaria; ECM-receptor interaction; p53 signaling pathway; Proteoglycans in cancer; Phagosome; PI3K-Akt signaling pathway; Rap1 signaling pathway; MicroRNAs in cancer; Focal adhesion	[GO:0005509]; GO:0046872; GO:0043169; GO:0043167; GO:0005488; GO:0003674 [GO:0005515]; GO:0005488; GO:0003674 [GO:0005576]; GO:0005575 [GO:0007155]; GO:0022610; GO:0008150		extracellular	metal ion binding;protein binding
12	COL12A1	XP_006931911.1	Collagen Alpha-1(XII) Chain Isoform X1	26	279.182	67	339	High	High	fca04974	Protein digestion and absorption	[GO:0005515]; GO:0005488; GO:0003674 [GO:0016021]; GO:0031224; GO:0044425; GO:0005575; GO:0016020			protein binding
13	TUBB4B	XP_011287043.1	Tubulin Beta-4B Chain	83	270.66	30	49.8	High	High	fca04145; fca04540	Phagosome; Gap junction	[GO:0003924]; GO:0017111; GO:0016462; GO:0016818; GO:0016817; GO:0016787; GO:0003824; GO:0003674 [GO:0005200]; GO:0005198; GO:0003674 [GO:0005525]; GO:0032550; GO:0032561; GO:0035639; GO:0001883; GO:0032549; GO:0019001; GO:0032555; GO:0043168; GO:1901265; GO:0001882; GO:0017076; GO:0032553; GO:0043167; GO:0097159; GO:1901363; GO:0036094; GO:0097367; GO:0000166; GO:0005488; GO:0003674 [GO:0005874]…			catalytic activity;nucleotide binding;structural molecule activity
14	TUBA1B; LOC101096402	XP_003988693.2	Tubulin Alpha-1A Chain	69	270.552	29	50.1	High	High	fca04145; fca04210; fca04540	Phagosome; Apoptosis; Gap junction	[GO:0003924]; GO:0017111; GO:0016462; GO:0016818; GO:0016817; GO:0016787; GO:0003824; GO:0003674 [GO:0005200]; GO:0005198; GO:0003674 [GO:0005525]; GO:0032550; GO:0032561; GO:0035639; GO:0001883; GO:0032549; GO:0019001; GO:0032555; GO:0043168; GO:1901265; GO:0001882; GO:0017076; GO:0032553; GO:0043167; GO:0097159; GO:1901363; GO:0036094; GO:0097367; GO:0000166; GO:0005488; GO:0003674 [GO:0005874]…			catalytic activity;nucleotide binding;structural molecule activity
15	TUBB	XP_003985935.1	Tubulin Beta Chain	83	267.626	30	49.6	High	High	fca04145; fca04540	Phagosome; Gap junction	[GO:0000166]; GO:0036094; GO:1901265; GO:0005488; GO:0097159; GO:1901363; GO:0003674 [GO:0003924]; GO:0017111; GO:0016462; GO:0016818; GO:0016817; GO:0016787; GO:0003824; GO:0003674 [GO:0005200]; GO:0005198; GO:0003674 [GO:0005525]; GO:0032550; GO:0032561; GO:0035639; GO:0001883; GO:0032549; GO:0019001; GO:0032555; GO:0043168; GO:1901265; GO:0001882; GO:0017076; GO:0032553; GO:0043167; GO:0097159…	cell organization and biogenesis	cytoplasm;cytoskeleton;nucleus	catalytic activity;nucleotide binding;protein binding;structural molecule activity
16	ENO1	XP_003989518.1	Alpha-Enolase Isoform X1	67	232.252	25	47.3	High	High	fca00010; fca04066; fca03018; fca01200; fca01230; fca01100	Glycolysis / Gluconeogenesis; HIF-1 signaling pathway; RNA degradation; Carbon metabolism; Biosynthesis of amino acids; Metabolic pathways	[GO:0000015]; GO:0044445; GO:1902494; GO:0005829; GO:0044444; GO:0032991; GO:0005737; GO:0044424; GO:0005575; GO:0005622; GO:0044464; GO:0005623 [GO:0000122]; GO:0006357; GO:0006366; GO:0045892; GO:0006355; GO:0006351; GO:0010629; GO:1903507; GO:2000113; GO:0010468; GO:1903506; GO:2000112; GO:0010467; GO:0034645; GO:0097659; GO:0010605; GO:1902679; GO:0010558; GO:0031327; GO:0060255; GO:2001141; …	metabolic process;regulation of biological process;response to stimulus	cell surface;cytoplasm;cytosol;membrane;nucleus	catalytic activity;DNA binding;metal ion binding;protein binding;RNA binding
17	PARP6	XP_019687667.1	Poly [ADP-Ribose] Polymerase 6 Isoform X2	29	227.806	32	126.1	High	High			[GO:0016021]; GO:0031224; GO:0044425; GO:0005575; GO:0016020
18	HSPA8	XP_003992527.1	Heat Shock Cognate 71 Kda Protein	49	220.902	30	70.9	High	High	fca04141; fca04010; fca05145; fca05134; fca04144; fca04915; fca05169; fca05164; fca05162; fca03040; fca04213; fca04612	Protein processing in endoplasmic reticulum; MAPK signaling pathway; Toxoplasmosis; Legionellosis; Endocytosis; Estrogen signaling pathway; Epstein-Barr virus infection; Influenza A; Measles; Spliceosome; Longevity regulating pathway - multiple species; Antigen processing and presentation	[GO:0000166]; GO:0036094; GO:1901265; GO:0005488; GO:0097159; GO:1901363; GO:0003674 [GO:0000902]; GO:0032989; GO:0009653; GO:0016043; GO:0048869; GO:0032502; GO:0048856; GO:0009987; GO:0071840; GO:0008150 [GO:0005524]; GO:0032559; GO:0035639; GO:0030554; GO:0032555; GO:0043168; GO:1901265; GO:0017076; GO:0032553; GO:0043167; GO:0097159; GO:1901363; GO:0000166; GO:0097367; GO:0005488; GO:0036094;…	cell organization and biogenesis		nucleotide binding
19	LRP1	XP_019690668.1	Prolow-Density Lipoprotein Receptor-Related Protein 1 Isoform X1	13	216.982	46	506.1	High	High			[GO:0016021]; GO:0031224; GO:0044425; GO:0005575; GO:0016020
20	HSPG2	XP_019691899.1	Basement Membrane-Specific Heparan Sulfate Proteoglycan Core Protein Isoform X2	17	214.879	54	474.4	High	High			[GO:0016021]; GO:0031224; GO:0044425; GO:0005575; GO:0016020
21	ACTC1	XP_003987346.1	Actin, Alpha Cardiac Muscle 1	59	209.816	22	42	High	High	fca04261; fca04260; fca05414; fca05410	Adrenergic signaling in cardiomyocytes; Cardiac muscle contraction; Dilated cardiomyopathy; Hypertrophic cardiomyopathy (HCM)	[GO:0000166]; GO:0036094; GO:1901265; GO:0005488; GO:0097159; GO:1901363; GO:0003674 [GO:0005524]; GO:0032559; GO:0035639; GO:0030554; GO:0032555; GO:0043168; GO:1901265; GO:0017076; GO:0032553; GO:0043167; GO:0097159; GO:1901363; GO:0000166; GO:0097367; GO:0005488; GO:0036094; GO:0003674 [GO:0005615]; GO:0044421; GO:0005575; GO:0005576 [GO:0005737]; GO:0044424; GO:0005622; GO:0044464; GO:0005575…	cell organization and biogenesis;cellular component movement;regulation of biological process	cytoplasm;membrane	catalytic activity;nucleotide binding;protein binding
22	HSP90AA1	XP_003988041.1	Heat Shock Protein Hsp 90-Alpha	49	201.307	36	84.7	High	High	fca04141; fca04915; fca04621; fca05215; fca04914; fca05200; fca04151; fca04612	Protein processing in endoplasmic reticulum; Estrogen signaling pathway; NOD-like receptor signaling pathway; Prostate cancer; Progesterone-mediated oocyte maturation; Pathways in cancer; PI3K-Akt signaling pathway; Antigen processing and presentation	[GO:0005524]; GO:0032559; GO:0035639; GO:0030554; GO:0032555; GO:0043168; GO:1901265; GO:0017076; GO:0032553; GO:0043167; GO:0097159; GO:1901363; GO:0000166; GO:0097367; GO:0005488; GO:0036094; GO:0003674 [GO:0006457]; GO:0009987; GO:0008150 [GO:0006950]; GO:0050896; GO:0008150 [GO:0016021]; GO:0031224; GO:0044425; GO:0005575; GO:0016020 [GO:0051082]; GO:0005515; GO:0005488; GO:0003674	metabolic process;response to stimulus		nucleotide binding;protein binding
23	F2	XP_003993267.1	Prothrombin	19	189.747	16	70.3	High	High	fca04610; fca04810; fca04080	Complement and coagulation cascades; Regulation of actin cytoskeleton; Neuroactive ligand-receptor interaction	[GO:0001530]; GO:0008289; GO:0097367; GO:0005488; GO:0003674 [GO:0001934]; GO:0001932; GO:0006468; GO:0031401; GO:0042327; GO:0031399; GO:0042325; GO:0006464; GO:0016310; GO:0032270; GO:0045937; GO:0032268; GO:0019220; GO:0036211; GO:0044267; GO:0006796; GO:0031325; GO:0051247; GO:0010562; GO:0031323; GO:0051246; GO:0051174; GO:0019538; GO:0043412; GO:0044260; GO:0006793; GO:0009893; GO:0044237; …	cellular homeostasis;coagulation;defense response;metabolic process;regulation of biological process;response to stimulus	extracellular	catalytic activity;metal ion binding;protein binding;receptor activity;signal transducer activity
24	PKM; PARP6	XP_019687676.1	Poly [ADP-Ribose] Polymerase 6 Isoform X11	61	189.056	30	58	High	Not Found	fca05203; fca00010; fca04922; fca00620; fca01200; fca04930; fca00230; fca01230; fca05230; fca01100	Viral carcinogenesis; Glycolysis / Gluconeogenesis; Glucagon signaling pathway; Pyruvate metabolism; Carbon metabolism; Type II diabetes mellitus; Purine metabolism; Biosynthesis of amino acids; Central carbon metabolism in cancer; Metabolic pathways	[GO:0000287]; GO:0046872; GO:0043169; GO:0043167; GO:0005488; GO:0003674 [GO:0003723]; GO:0003676; GO:0097159; GO:1901363; GO:0005488; GO:0003674 [GO:0003824]; GO:0003674 [GO:0004743]; GO:0016773; GO:0016772; GO:0016740; GO:0003824; GO:0003674 [GO:0005634]; GO:0043231; GO:0043227; GO:0043229; GO:0043226; GO:0044424; GO:0005575; GO:0005622; GO:0044464; GO:0005623 [GO:0005737]; GO:0044424; GO:00056…	cell death;metabolic process	cytoplasm;cytosol;mitochondrion;nucleus	catalytic activity;metal ion binding;protein binding;RNA binding
25	GSN	XP_003995862.1	Gelsolin	33	183.507	21	85.8	High	High	fca05203; fca04666; fca04810	Viral carcinogenesis; Fc gamma R-mediated phagocytosis; Regulation of actin cytoskeleton
26	LOC109499596	XP_019685880.1	Tubulin Beta Chain-Like Isoform X2	48	173.104	22	55.3	High	High			[GO:0016021]; GO:0031224; GO:0044425; GO:0005575; GO:0016020
27	GAPDH	XP_006933500.1	Glyceraldehyde-3-Phosphate Dehydrogenase Isoform X1	63	167.294	17	35.8	High	High			[GO:0004365]; GO:0043891; GO:0016620; GO:0016903; GO:0016491; GO:0003824; GO:0003674 [GO:0006006]; GO:0019318; GO:0005996; GO:0005975; GO:0044281; GO:0044238; GO:0071704; GO:0008152; GO:0008150 [GO:0006096]; GO:0006090; GO:0006757; GO:0016052; GO:0046496; GO:0032787; GO:0006091; GO:0006165; GO:0046031; GO:0046034; GO:0005975; GO:1901575; GO:0019362; GO:0019752; GO:0044237; GO:0009132; GO:0046939;…	metabolic process		catalytic activity;nucleotide binding
28	HSP90AB1	XP_003986248.1	Heat Shock Protein Hsp 90-Beta	47	166.18	31	83.2	High	High	fca04141; fca04915; fca04621; fca05215; fca04914; fca05200; fca04151; fca04612	Protein processing in endoplasmic reticulum; Estrogen signaling pathway; NOD-like receptor signaling pathway; Prostate cancer; Progesterone-mediated oocyte maturation; Pathways in cancer; PI3K-Akt signaling pathway; Antigen processing and presentation	[GO:0001890]; GO:0048513; GO:0048608; GO:0048731; GO:0048856; GO:0003006; GO:0061458; GO:0007275; GO:0032502; GO:0022414; GO:0032501; GO:0008150; GO:0000003 [GO:0003723]; GO:0003676; GO:0097159; GO:1901363; GO:0005488; GO:0003674 [GO:0003725]; GO:0003723; GO:0003676; GO:0097159; GO:1901363; GO:0005488; GO:0003674 [GO:0005524]; GO:0032559; GO:0035639; GO:0030554; GO:0032555; GO:0043168; GO:1901265…	cell organization and biogenesis;metabolic process;regulation of biological process;response to stimulus	cytoplasm;cytosol;extracellular;membrane;mitochondrion;nucleus	enzyme regulator activity;nucleotide binding;protein binding;RNA binding
29	DYNC1H1	XP_019689386.1	Cytoplasmic Dynein 1 Heavy Chain 1	13	163.61	46	523.4	High	High			[GO:0016021]; GO:0031224; GO:0044425; GO:0005575; GO:0016020
30	ANXA2	XP_003987117.1	Annexin A2	63	154.417	24	38.6	High	High			[GO:0005509]; GO:0046872; GO:0043169; GO:0043167; GO:0005488; GO:0003674 [GO:0005544]; GO:0005543; GO:0008289; GO:0043168; GO:0005488; GO:0043167; GO:0003674			metal ion binding
31	LOC101099268	XP_006942929.2	Tubulin Alpha-8 Chain	40	149.579	16	50	High	High	fca04145; fca04210; fca04540	Phagosome; Apoptosis; Gap junction	[GO:0003924]; GO:0017111; GO:0016462; GO:0016818; GO:0016817; GO:0016787; GO:0003824; GO:0003674			catalytic activity
32	CLTC	XP_019673150.1	Clathrin Heavy Chain 1 Isoform X1	24	138.529	31	192.4	High	High			[GO:0016021]; GO:0031224; GO:0044425; GO:0005575; GO:0016020
33	TUBB4A	XP_006928390.1	Tubulin Beta-4A Chain	70	136.575	18	40.3	Not Found	High	fca04145; fca04540	Phagosome; Gap junction	[GO:0003924]; GO:0017111; GO:0016462; GO:0016818; GO:0016817; GO:0016787; GO:0003824; GO:0003674			catalytic activity
34	COL6A1	XP_011284013.1	Collagen Alpha-1(VI) Chain	21	129.716	18	108.9	High	High	fca04974; fca04512; fca04151; fca04510	Protein digestion and absorption; ECM-receptor interaction; PI3K-Akt signaling pathway; Focal adhesion
35	ITIH2	XP_003988134.1	Inter-Alpha-Trypsin Inhibitor Heavy Chain H2	15	128.371	15	106.3	High	High			[GO:0004867]; GO:0004866; GO:0030414; GO:0061135; GO:0004857; GO:0061134; GO:0030234; GO:0098772; GO:0003674 [GO:0016021]; GO:0031224; GO:0044425; GO:0005575; GO:0016020 [GO:0030212]; GO:0019752; GO:1903510; GO:0043436; GO:0030203; GO:0006082; GO:0006022; GO:0044237; GO:0044281; GO:0071704; GO:0043170; GO:1901135; GO:1901564; GO:0008152; GO:0009987; GO:0006807; GO:0008150	metabolic process		enzyme regulator activity
36	PYGL	XP_011281682.1	Glycogen Phosphorylase, Liver Form	30	125.094	31	111.3	High	High	fca04931; fca04910; fca04922; fca00500; fca01100	Insulin resistance; Insulin signaling pathway; Glucagon signaling pathway; Starch and sucrose metabolism; Metabolic pathways	[GO:0005975]; GO:0044238; GO:0071704; GO:0008152; GO:0008150 [GO:0008184]; GO:0004645; GO:0016758; GO:0016757; GO:0016740; GO:0003824; GO:0003674 [GO:0016021]; GO:0031224; GO:0044425; GO:0005575; GO:0016020	metabolic process		catalytic activity
37	ACO1	XP_006939263.1	Cytoplasmic Aconitate Hydratase	29	121.667	20	98.4	High	High	fca00020; fca01210; fca00630; fca01200; fca01230; fca01100	Citrate cycle (TCA cycle); 2-Oxocarboxylic acid metabolism; Glyoxylate and dicarboxylate metabolism; Carbon metabolism; Biosynthesis of amino acids; Metabolic pathways	[GO:0003723]; GO:0003676; GO:0097159; GO:1901363; GO:0005488; GO:0003674 [GO:0003994]; GO:0016836; GO:0016835; GO:0016829; GO:0003824; GO:0003674 [GO:0005737]; GO:0044424; GO:0005622; GO:0044464; GO:0005575; GO:0005623 [GO:0005739]; GO:0043231; GO:0044444; GO:0043227; GO:0043229; GO:0005737; GO:0044424; GO:0043226; GO:0005622; GO:0044464; GO:0005575; GO:0005623 [GO:0005783]; GO:0012505; GO:004323…	cellular homeostasis;metabolic process;regulation of biological process;response to stimulus;transport	cytoplasm;cytosol;endoplasmic reticulum;Golgi;mitochondrion	catalytic activity;metal ion binding;RNA binding
38	EEF1A1	NP_001009326.1	Elongation Factor 1-Alpha 1	39	120.825	15	50.1	High	High	fca03013; fca05134	RNA transport; Legionellosis	[GO:0000049]; GO:0003723; GO:0003676; GO:0097159; GO:1901363; GO:0005488; GO:0003674 [GO:0000166]; GO:0036094; GO:1901265; GO:0005488; GO:0097159; GO:1901363; GO:0003674 [GO:0003723]; GO:0003676; GO:0097159; GO:1901363; GO:0005488; GO:0003674 [GO:0003746]; GO:0008135; GO:0003723; GO:0003676; GO:0097159; GO:1901363; GO:0005488; GO:0003674 [GO:0003924]; GO:0017111; GO:0016462; GO:0016818; GO:001681…	metabolic process;response to stimulus	cytoplasm;cytoskeleton;cytosol;membrane;nucleus	catalytic activity;nucleotide binding;protein binding;RNA binding
39	VCAN	XP_003981179.1	Versican Core Protein Isoform X1	7	119.975	22	371.7	High	Peak Found	fca04514	Cell adhesion molecules (CAMs)	[GO:0001501]; GO:0048731; GO:0007275; GO:0048856; GO:0032501; GO:0032502; GO:0008150 [GO:0001649]; GO:0001503; GO:0030154; GO:0032501; GO:0048869; GO:0008150; GO:0009987; GO:0032502 [GO:0005201]; GO:0005198; GO:0003674 [GO:0005509]; GO:0046872; GO:0043169; GO:0043167; GO:0005488; GO:0003674 [GO:0005515]; GO:0005488; GO:0003674 [GO:0005540]; GO:0005539; GO:0031406; GO:0097367; GO:0043168; GO:00431…	cell differentiation	extracellular;membrane	metal ion binding;protein binding;structural molecule activity
40	AHCY	XP_003983647.1	Adenosylhomocysteinase Isoform X1	38	119.064	19	47.7	High	High	fca00270; fca01100	Cysteine and methionine metabolism; Metabolic pathways	[GO:0004013]; GO:0016802; GO:0016801; GO:0016787; GO:0003824; GO:0003674 [GO:0005829]; GO:0044444; GO:0005737; GO:0044424; GO:0005622; GO:0044464; GO:0005575; GO:0005623 [GO:0006730]; GO:0044237; GO:0044281; GO:0008152; GO:0009987; GO:0008150 [GO:0006813]; GO:0015672; GO:0030001; GO:0006812; GO:0006811; GO:0006810; GO:0051234; GO:0051179; GO:0008150 [GO:0016021]; GO:0031224; GO:0044425; GO:000557…	metabolic process;transport	cytosol	catalytic activity;nucleotide binding
41	ACTBL2	XP_003981025.1	Beta-Actin-Like Protein 2	30	117.997	10	41.9	High	High
42	ALB	NP_001009961.1	Serum Albumin Precursor	19	115.852	13	68.6	High	High	fca04918	Thyroid hormone synthesis	[GO:0003677]; GO:0003676; GO:0097159; GO:1901363; GO:0005488; GO:0003674 [GO:0005504]; GO:0008289; GO:0033293; GO:0005488; GO:0031406; GO:0003674; GO:0043168; GO:0043177; GO:0043167; GO:0036094 [GO:0005576]; GO:0005575 [GO:0005615]; GO:0044421; GO:0005575; GO:0005576 [GO:0006810]; GO:0051234; GO:0051179; GO:0008150 [GO:0008144]; GO:0005488; GO:0003674 [GO:0008289]; GO:0005488; GO:0003674 [GO:0009…	cell communication;regulation of biological process;response to stimulus;transport	extracellular	DNA binding;metal ion binding
43	ANXA5	XP_006930945.1	Annexin A5	57	114.336	19	35.9	High	High			[GO:0005509]; GO:0046872; GO:0043169; GO:0043167; GO:0005488; GO:0003674 [GO:0005544]; GO:0005543; GO:0008289; GO:0043168; GO:0005488; GO:0043167; GO:0003674			metal ion binding
44	VCAN	XP_003981180.1	Versican Core Protein Isoform X2	10	114.263	22	262.2	High	Peak Found			[GO:0005509]; GO:0046872; GO:0043169; GO:0043167; GO:0005488; GO:0003674 [GO:0005515]; GO:0005488; GO:0003674 [GO:0005540]; GO:0005539; GO:0031406; GO:0097367; GO:0043168; GO:0043177; GO:0005488; GO:0043167; GO:0036094; GO:0003674 [GO:0007155]; GO:0022610; GO:0008150 [GO:0016021]; GO:0031224; GO:0044425; GO:0005575; GO:0016020			metal ion binding;protein binding
45	COL6A2	XP_011284015.1	Collagen Alpha-2(VI) Chain Isoform X1	25	110.366	23	108.7	High	High	fca04974; fca04512; fca04151; fca04510	Protein digestion and absorption; ECM-receptor interaction; PI3K-Akt signaling pathway; Focal adhesion
46	ILK	XP_006937114.1	Integrin-Linked Protein Kinase Isoform X1	47	109.334	19	51.4	High	High	fca05100; fca05213; fca04360; fca03320; fca04510	Bacterial invasion of epithelial cells; Endometrial cancer; Axon guidance; PPAR signaling pathway; Focal adhesion	[GO:0000165]; GO:0023014; GO:0035556; GO:0006468; GO:0007165; GO:0006464; GO:0016310; GO:0007154; GO:0009987; GO:0023052; GO:0050794; GO:0051716; GO:0036211; GO:0044267; GO:0006796; GO:0008150; GO:0050789; GO:0050896; GO:0019538; GO:0043412; GO:0044260; GO:0006793; GO:0065007; GO:0043170; GO:0044238; GO:1901564; GO:0044237; GO:0071704; GO:0008152; GO:0006807 [GO:0001658]; GO:0048754; GO:0060675; …	cell organization and biogenesis;cellular component movement;development;metabolic process;regulation of biological process;response to stimulus	cytoplasm;cytosol;membrane	catalytic activity;nucleotide binding;protein binding;signal transducer activity
47	LOC101096420; TUBB6	XP_003995053.1	Tubulin Beta-6 Chain Isoform X1	38	108.863	15	49.9	High	High	fca04145; fca04540	Phagosome; Gap junction	[GO:0000166]; GO:0036094; GO:1901265; GO:0005488; GO:0097159; GO:1901363; GO:0003674 [GO:0003924]; GO:0017111; GO:0016462; GO:0016818; GO:0016817; GO:0016787; GO:0003824; GO:0003674 [GO:0005200]; GO:0005198; GO:0003674 [GO:0005525]; GO:0032550; GO:0032561; GO:0035639; GO:0001883; GO:0032549; GO:0019001; GO:0032555; GO:0043168; GO:1901265; GO:0001882; GO:0017076; GO:0032553; GO:0043167; GO:0097159…	cell organization and biogenesis	cytoplasm;cytoskeleton;nucleus	catalytic activity;nucleotide binding;structural molecule activity
48	COL1A1	XP_003996748.1	Collagen Alpha-1(I) Chain Isoform X1	21	103.719	23	138.8	High	High	fca04974; fca05146; fca04933; fca04512; fca04151; fca04611; fca04510	Protein digestion and absorption; Amoebiasis; AGE-RAGE signaling pathway in diabetic complications; ECM-receptor interaction; PI3K-Akt signaling pathway; Platelet activation; Focal adhesion	[GO:0001501]; GO:0048731; GO:0007275; GO:0048856; GO:0032501; GO:0032502; GO:0008150 [GO:0001568]; GO:0001944; GO:0048856; GO:0048731; GO:0072358; GO:0032502; GO:0007275; GO:0072359; GO:0008150; GO:0032501 [GO:0001649]; GO:0001503; GO:0030154; GO:0032501; GO:0048869; GO:0008150; GO:0009987; GO:0032502 [GO:0001957]; GO:0036072; GO:0001503; GO:0032501; GO:0008150 [GO:0001958]; GO:0036075; GO:006035…	cell differentiation;cell organization and biogenesis;metabolic process;regulation of biological process;response to stimulus;transport	cytoplasm;extracellular	protein binding;structural molecule activity
49	COMP	XP_003982134.1	Cartilage Oligomeric Matrix Protein	23	102.16	15	82.3	High	High	fca05144; fca04512; fca04145; fca04151; fca04510	Malaria; ECM-receptor interaction; Phagosome; PI3K-Akt signaling pathway; Focal adhesion	[GO:0002020]; GO:0019899; GO:0005515; GO:0005488; GO:0003674 [GO:0003417]; GO:0003416; GO:0060351; GO:0061448; GO:0098868; GO:0051216; GO:0060350; GO:0009888; GO:0035265; GO:0001501; GO:0048513; GO:0060349; GO:0048856; GO:0032501; GO:0048589; GO:0048731; GO:0009887; GO:0048705; GO:0060348; GO:0032502; GO:0008150; GO:0040007; GO:0007275; GO:0009653 [GO:0005509]; GO:0046872; GO:0043169; GO:0043167;…	regulation of biological process	extracellular	metal ion binding;protein binding
50	PGK1	XP_004000714.1	Phosphoglycerate Kinase 1	48	98.577	16	44.6	High	High	fca00010; fca01200; fca01230; fca01100	Glycolysis / Gluconeogenesis; Carbon metabolism; Biosynthesis of amino acids; Metabolic pathways	[GO:0000166]; GO:0036094; GO:1901265; GO:0005488; GO:0097159; GO:1901363; GO:0003674 [GO:0004618]; GO:0016301; GO:0016774; GO:0016772; GO:0016740; GO:0003824; GO:0003674 [GO:0005524]; GO:0032559; GO:0035639; GO:0030554; GO:0032555; GO:0043168; GO:1901265; GO:0017076; GO:0032553; GO:0043167; GO:0097159; GO:1901363; GO:0000166; GO:0097367; GO:0005488; GO:0036094; GO:0003674 [GO:0006096]; GO:0006090…	metabolic process		catalytic activity;nucleotide binding
51	PDCD6IP	XP_019666552.1	Programmed Cell Death 6-Interacting Protein Isoform X4	32	97.133	24	91.5	High	High			[GO:0016021]; GO:0031224; GO:0044425; GO:0005575; GO:0016020
52	EEF2	XP_003981745.1	Elongation Factor 2	29	96.263	22	95.3	High	High	fca04921; fca04152	Oxytocin signaling pathway; AMPK signaling pathway	[GO:0003924]; GO:0017111; GO:0016462; GO:0016818; GO:0016817; GO:0016787; GO:0003824; GO:0003674 [GO:0005525]; GO:0032550; GO:0032561; GO:0035639; GO:0001883; GO:0032549; GO:0019001; GO:0032555; GO:0043168; GO:1901265; GO:0001882; GO:0017076; GO:0032553; GO:0043167; GO:0097159; GO:1901363; GO:0036094; GO:0097367; GO:0000166; GO:0005488; GO:0003674 [GO:0016021]; GO:0031224; GO:0044425; GO:0005575;…			catalytic activity;nucleotide binding
53	SERPINE1	XP_003998575.2	Plasminogen Activator Inhibitor 1	47	96.048	14	45.2	High	High	fca04390; fca04066; fca04610; fca04933; fca04115; fca05142	Hippo signaling pathway; HIF-1 signaling pathway; Complement and coagulation cascades; AGE-RAGE signaling pathway in diabetic complications; p53 signaling pathway; Chagas disease (American trypanosomiasis)	[GO:0001300]; GO:0007569; GO:0007568; GO:0048869; GO:0032502; GO:0009987; GO:0008150 [GO:0001525]; GO:0048514; GO:0048646; GO:0001568; GO:0009653; GO:0032502; GO:0001944; GO:0048856; GO:0008150; GO:0048731; GO:0072358; GO:0007275; GO:0072359; GO:0032501 [GO:0002020]; GO:0019899; GO:0005515; GO:0005488; GO:0003674 [GO:0004867]; GO:0004866; GO:0030414; GO:0061135; GO:0004857; GO:0061134; GO:0030234…	defense response;regulation of biological process;response to stimulus	extracellular	enzyme regulator activity;protein binding
54	EHD3	XP_003984399.1	EH Domain-Containing Protein 3	44	95.552	18	60.9	High	High	fca04144	Endocytosis	[GO:0001881]; GO:0023051; GO:0043112; GO:0023052; GO:0050789; GO:0044260; GO:0008150; GO:0065007; GO:0043170; GO:0044237; GO:0071704; GO:0008152; GO:0009987 [GO:0005509]; GO:0046872; GO:0043169; GO:0043167; GO:0005488; GO:0003674 [GO:0005515]; GO:0005488; GO:0003674 [GO:0005525]; GO:0032550; GO:0032561; GO:0035639; GO:0001883; GO:0032549; GO:0019001; GO:0032555; GO:0043168; GO:1901265; GO:0001882…	cell organization and biogenesis;metabolic process;regulation of biological process;transport	cytoplasm;cytosol;membrane	metal ion binding;nucleotide binding;protein binding
55	THBS4	XP_003981157.1	Thrombospondin-4	21	94.236	14	105.9	High	High	fca05144; fca04512; fca04145; fca04151; fca04510	Malaria; ECM-receptor interaction; Phagosome; PI3K-Akt signaling pathway; Focal adhesion	[GO:0005509]; GO:0046872; GO:0043169; GO:0043167; GO:0005488; GO:0003674 [GO:0005576]; GO:0005575 [GO:0007155]; GO:0022610; GO:0008150		extracellular	metal ion binding
56	MRC2	XP_019672516.1	C-Type Mannose Receptor 2	17	93.537	19	164.4	High	High			[GO:0016021]; GO:0031224; GO:0044425; GO:0005575; GO:0016020
57	RAP1B	XP_003989073.1	Ras-Related Protein Rap-1B	67	91.465	15	20.9	High	High	fca04010; fca04720; fca04670; fca04024; fca04062; fca04014; fca05211; fca04015; fca04722; fca04972; fca04611; fca04510	MAPK signaling pathway; Long-term potentiation; Leukocyte transendothelial migration; cAMP signaling pathway; Chemokine signaling pathway; Ras signaling pathway; Renal cell carcinoma; Rap1 signaling pathway; Neurotrophin signaling pathway; Pancreatic secretion; Platelet activation; Focal adhesion	[GO:0000166]; GO:0036094; GO:1901265; GO:0005488; GO:0097159; GO:1901363; GO:0003674 [GO:0003924]; GO:0017111; GO:0016462; GO:0016818; GO:0016817; GO:0016787; GO:0003824; GO:0003674 [GO:0005525]; GO:0032550; GO:0032561; GO:0035639; GO:0001883; GO:0032549; GO:0019001; GO:0032555; GO:0043168; GO:1901265; GO:0001882; GO:0017076; GO:0032553; GO:0043167; GO:0097159; GO:1901363; GO:0036094; GO:0097367;…	cell proliferation;regulation of biological process;response to stimulus	cytosol;membrane	catalytic activity;nucleotide binding;protein binding
58	CPN1	XP_003994361.2	Carboxypeptidase N Catalytic Chain	30	90.25	10	50.8	High	High			[GO:0004180]; GO:0008238; GO:0070011; GO:0008233; GO:0016787; GO:0140096; GO:0003824; GO:0003674 [GO:0004181]; GO:0004180; GO:0008235; GO:0008238; GO:0008237; GO:0070011; GO:0008233; GO:0016787; GO:0140096; GO:0003824; GO:0003674 [GO:0004185]; GO:0004180; GO:0070008; GO:0008238; GO:0008236; GO:0070011; GO:0017171; GO:0008233; GO:0016787; GO:0140096; GO:0003824; GO:0003674 [GO:0005615]; GO:0044421…	metabolic process	Golgi	catalytic activity;metal ion binding
59	ANXA6	XP_003981429.1	Annexin A6 Isoform X1	43	89.097	24	75.9	High	High			[GO:0005509]; GO:0046872; GO:0043169; GO:0043167; GO:0005488; GO:0003674 [GO:0005525]; GO:0032550; GO:0032561; GO:0035639; GO:0001883; GO:0032549; GO:0019001; GO:0032555; GO:0043168; GO:1901265; GO:0001882; GO:0017076; GO:0032553; GO:0043167; GO:0097159; GO:1901363; GO:0036094; GO:0097367; GO:0000166; GO:0005488; GO:0003674 [GO:0005544]; GO:0005543; GO:0008289; GO:0043168; GO:0005488; GO:0043167;…	cell organization and biogenesis;cellular homeostasis;regulation of biological process;response to stimulus;transport	membrane;mitochondrion	metal ion binding;nucleotide binding;protein binding;transporter activity
60	LOC101088468	XP_019680456.1	Complement C3-Like	6	88.336	10	178.8	High	High			[GO:0016021]; GO:0031224; GO:0044425; GO:0005575; GO:0016020
61	GDI2	XP_006933272.1	Rab GDP Dissociation Inhibitor Beta	52	87.222	16	48	High	High			[GO:0003723]; GO:0003676; GO:0097159; GO:1901363; GO:0005488; GO:0003674 [GO:0005092]; GO:0030695; GO:0060589; GO:0030234; GO:0098772; GO:0003674 [GO:0005093]; GO:0005092; GO:0030695; GO:0060589; GO:0030234; GO:0098772; GO:0003674 [GO:0005096]; GO:0008047; GO:0030695; GO:0030234; GO:0060589; GO:0098772; GO:0003674 [GO:0005737]; GO:0044424; GO:0005622; GO:0044464; GO:0005575; GO:0005623 [GO:000592…	metabolic process;regulation of biological process;response to stimulus;transport	cytoplasm	catalytic activity;enzyme regulator activity;RNA binding
62	MSN	XP_004000620.1	Moesin	39	86.8	22	67.8	High	High	fca04670; fca05162; fca05205; fca04810	Leukocyte transendothelial migration; Measles; Proteoglycans in cancer; Regulation of actin cytoskeleton	[GO:0001771]; GO:0009988; GO:0046649; GO:0008037; GO:0045321; GO:0009987; GO:0001775; GO:0002376; GO:0008150 [GO:0001931]; GO:0031254; GO:0120025; GO:0044464; GO:0042995; GO:0005575; GO:0005623 [GO:0003725]; GO:0003723; GO:0003676; GO:0097159; GO:1901363; GO:0005488; GO:0003674 [GO:0003779]; GO:0008092; GO:0005515; GO:0005488; GO:0003674 [GO:0005102]; GO:0005515; GO:0005488; GO:0003674 [GO:000561…	cell differentiation;cell organization and biogenesis;cell proliferation;cellular component movement;regulation of biological process;response to stimulus	cell surface;cytoplasm;cytoskeleton;cytosol;membrane;nucleus	protein binding;RNA binding
63	F5	XP_011289205.1	Coagulation Factor V, Partial	9	86.113	16	234.7	High	High	fca04610	Complement and coagulation cascades	[GO:0005507]; GO:0046914; GO:0046872; GO:0043169; GO:0043167; GO:0005488; GO:0003674 [GO:0016021]; GO:0031224; GO:0044425; GO:0005575; GO:0016020			metal ion binding
64	HSPA1L; LOC101091022	XP_003985991.1	Heat Shock 70 kDa Protein 1-Like	26	85.775	13	70.3	High	High	fca04141; fca04010; fca05145; fca05134; fca04144; fca04915; fca05169; fca05164; fca05162; fca03040; fca04213; fca04612	Protein processing in endoplasmic reticulum; MAPK signaling pathway; Toxoplasmosis; Legionellosis; Endocytosis; Estrogen signaling pathway; Epstein-Barr virus infection; Influenza A; Measles; Spliceosome; Longevity regulating pathway - multiple species; Antigen processing and presentation	[GO:0000166]; GO:0036094; GO:1901265; GO:0005488; GO:0097159; GO:1901363; GO:0003674 [GO:0000902]; GO:0032989; GO:0009653; GO:0016043; GO:0048869; GO:0032502; GO:0048856; GO:0009987; GO:0071840; GO:0008150 [GO:0002199]; GO:0043234; GO:0032991; GO:0005575 [GO:0005524]; GO:0032559; GO:0035639; GO:0030554; GO:0032555; GO:0043168; GO:1901265; GO:0017076; GO:0032553; GO:0043167; GO:0097159; GO:1901363…	cell organization and biogenesis;metabolic process	cytosol	nucleotide binding;protein binding
65	ACLY	XP_019673444.1	ATP-Citrate Synthase Isoform X1	26	83.707	22	122.1	High	High			[GO:0000166]; GO:0036094; GO:1901265; GO:0005488; GO:0097159; GO:1901363; GO:0003674 [GO:0003824]; GO:0003674 [GO:0003878]; GO:0046912; GO:0016746; GO:0016740; GO:0003824; GO:0003674 [GO:0005524]; GO:0032559; GO:0035639; GO:0030554; GO:0032555; GO:0043168; GO:1901265; GO:0017076; GO:0032553; GO:0043167; GO:0097159; GO:1901363; GO:0000166; GO:0097367; GO:0005488; GO:0036094; GO:0003674 [GO:0005654…	metabolic process	cytoplasm;cytosol;membrane	catalytic activity;metal ion binding;nucleotide binding
66	LOC101080976	XP_019690032.1	Pregnancy Zone Protein-Like	8	83.446	8	166	High	High			[GO:0016021]; GO:0031224; GO:0044425; GO:0005575; GO:0016020
67	TPI1	XP_006933527.1	Triosephosphate Isomerase	62	80.609	14	30.8	High	High	fca00010; fca00562; fca01200; fca00051; fca01230; fca01100	Glycolysis / Gluconeogenesis; Inositol phosphate metabolism; Carbon metabolism; Fructose and mannose metabolism; Biosynthesis of amino acids; Metabolic pathways	[GO:0004807]; GO:0016861; GO:0016860; GO:0016853; GO:0003824; GO:0003674 [GO:0008152]; GO:0008150	metabolic process		catalytic activity
68	EHD1	XP_003993621.2	EH Domain-Containing Protein 1	36	78.42	15	62	High	High	fca04144	Endocytosis	[GO:0005515]; GO:0005488; GO:0003674 [GO:0005525]; GO:0032550; GO:0032561; GO:0035639; GO:0001883; GO:0032549; GO:0019001; GO:0032555; GO:0043168; GO:1901265; GO:0001882; GO:0017076; GO:0032553; GO:0043167; GO:0097159; GO:1901363; GO:0036094; GO:0097367; GO:0000166; GO:0005488; GO:0003674			nucleotide binding;protein binding
69	CFB	XP_003986000.1	Complement Factor B	14	77.195	10	86.1	High	High	fca05150; fca04610	Staphylococcus aureus infection; Complement and coagulation cascades	[GO:0004252]; GO:0004175; GO:0008236; GO:0070011; GO:0017171; GO:0008233; GO:0016787; GO:0140096; GO:0003824; GO:0003674 [GO:0006508]; GO:0019538; GO:0043170; GO:0044238; GO:1901564; GO:0071704; GO:0008152; GO:0006807; GO:0008150	metabolic process		catalytic activity
70	FERMT3	XP_003993600.1	Fermitin Family Homolog 3	25	76.918	15	75.3	High	High	fca04611	Platelet activation	[GO:0016021]; GO:0031224; GO:0044425; GO:0005575; GO:0016020
71	UBA1	XP_004000473.1	Ubiquitin-Like Modifier-Activating Enzyme 1	17	72.763	13	117.8	High	High	fca04120; fca05012	Ubiquitin mediated proteolysis; Parkinson's disease	[GO:0000166]; GO:0036094; GO:1901265; GO:0005488; GO:0097159; GO:1901363; GO:0003674 [GO:0000792]; GO:0000785; GO:0044427; GO:0005694; GO:0044446; GO:0043232; GO:0043229; GO:0044422; GO:0044424; GO:0043228; GO:0043226; GO:0005575; GO:0005622; GO:0044464; GO:0005623 [GO:0003723]; GO:0003676; GO:0097159; GO:1901363; GO:0005488; GO:0003674 [GO:0004839]; GO:0008641; GO:0016877; GO:0016874; GO:0003824…	metabolic process;response to stimulus	cytoplasm;cytosol;membrane;mitochondrion;nucleus	catalytic activity;nucleotide binding;RNA binding
72	EMILIN1	XP_011279577.1	Emilin-1	25	72.265	16	107.5	High	High			[GO:0005515]; GO:0005488; GO:0003674 [GO:0016021]; GO:0031224; GO:0044425; GO:0005575; GO:0016020			protein binding
73	CLIC1	XP_003985985.1	Chloride Intracellular Channel Protein 1	66	72.165	13	27	High	High			[GO:0004364]; GO:0016765; GO:0016740; GO:0003824; GO:0003674 [GO:0005216]; GO:0015075; GO:0022838; GO:0022891; GO:0015267; GO:0022857; GO:0022892; GO:0022803; GO:0005215; GO:0003674 [GO:0005244]; GO:0005216; GO:0022832; GO:0015075; GO:0022838; GO:0022836; GO:0022891; GO:0015267; GO:0022857; GO:0022892; GO:0022803; GO:0005215; GO:0003674 [GO:0005254]; GO:0005253; GO:0015108; GO:0005216; GO:0008509…	metabolic process;regulation of biological process;transport	cytoplasm;membrane;mitochondrion;nucleus	catalytic activity;protein binding;transporter activity
74	TLN2	XP_011281213.1	Talin-2 Isoform X2	5	69.391	13	271.5	High	High	fca05166; fca04015; fca04611; fca04510	HTLV-I infection; Rap1 signaling pathway; Platelet activation; Focal adhesion	[GO:0001726]; GO:0031252; GO:0120025; GO:0044464; GO:0042995; GO:0005575; GO:0005623 [GO:0003779]; GO:0008092; GO:0005515; GO:0005488; GO:0003674 [GO:0005158]; GO:0005102; GO:0032403; GO:0005515; GO:0044877; GO:0005488; GO:0003674 [GO:0005200]; GO:0005198; GO:0003674 [GO:0005856]; GO:0043232; GO:0043228; GO:0043229; GO:0043226; GO:0044424; GO:0005575; GO:0005622; GO:0044464; GO:0005623 [GO:000592…	cell organization and biogenesis	cytoskeleton	protein binding;structural molecule activity
75	GDI1	XP_004001071.1	Rab GDP Dissociation Inhibitor Alpha	40	68.772	14	50.5	High	High			[GO:0005092]; GO:0030695; GO:0060589; GO:0030234; GO:0098772; GO:0003674 [GO:0005093]; GO:0005092; GO:0030695; GO:0060589; GO:0030234; GO:0098772; GO:0003674 [GO:0005096]; GO:0008047; GO:0030695; GO:0030234; GO:0060589; GO:0098772; GO:0003674 [GO:0005737]; GO:0044424; GO:0005622; GO:0044464; GO:0005575; GO:0005623 [GO:0007264]; GO:0035556; GO:0007165; GO:0007154; GO:0009987; GO:0023052; GO:005079…	metabolic process;regulation of biological process;response to stimulus;transport	cytoplasm	catalytic activity;enzyme regulator activity
76	CAP1	XP_011283013.1	Adenylyl Cyclase-Associated Protein 1 Isoform X2	30	68.388	11	51.4	High	High			[GO:0000902]; GO:0032989; GO:0009653; GO:0016043; GO:0048869; GO:0032502; GO:0048856; GO:0009987; GO:0071840; GO:0008150 [GO:0003779]; GO:0008092; GO:0005515; GO:0005488; GO:0003674 [GO:0007010]; GO:0006996; GO:0016043; GO:0009987; GO:0071840; GO:0008150 [GO:0007163]; GO:0009987; GO:0008150 [GO:0007165]; GO:0007154; GO:0009987; GO:0023052; GO:0050794; GO:0051716; GO:0008150; GO:0050789; GO:005089…	cell organization and biogenesis;regulation of biological process;response to stimulus	cytoskeleton	protein binding
77	FBLN1	XP_011282630.2	Fibulin-1	18	68.244	12	78	High	High
78	A2M	XP_006933559.1	Alpha-2-Macroglobulin	8	66.138	10	163.4	High	High	fca04610	Complement and coagulation cascades	[GO:0004866]; GO:0030414; GO:0061135; GO:0004857; GO:0061134; GO:0030234; GO:0098772; GO:0003674 [GO:0005576]; GO:0005575 [GO:0005615]; GO:0044421; GO:0005575; GO:0005576 [GO:0016021]; GO:0031224; GO:0044425; GO:0005575; GO:0016020		extracellular	enzyme regulator activity
79	WDR1	XP_019685525.1	WD Repeat-Containing Protein 1, Partial	32	65.981	14	69.4	High	High			[GO:0016021]; GO:0031224; GO:0044425; GO:0005575; GO:0016020
80	DPYSL2	XP_011279736.1	Dihydropyrimidinase-Related Protein 2 Isoform X1	28	65.807	13	73.5	High	High			[GO:0016787]; GO:0003824; GO:0003674			catalytic activity
81	PYGB	XP_006930072.1	Glycogen Phosphorylase, Brain Form	15	64.869	13	96.5	High	High	fca04931; fca04910; fca04922; fca00500; fca01100	Insulin resistance; Insulin signaling pathway; Glucagon signaling pathway; Starch and sucrose metabolism; Metabolic pathways	[GO:0004645]; GO:0016758; GO:0016757; GO:0016740; GO:0003824; GO:0003674 [GO:0005737]; GO:0044424; GO:0005622; GO:0044464; GO:0005575; GO:0005623 [GO:0005975]; GO:0044238; GO:0071704; GO:0008152; GO:0008150 [GO:0005980]; GO:0005977; GO:0009251; GO:0044247; GO:0006073; GO:0006112; GO:0000272; GO:0044042; GO:0044264; GO:0044275; GO:0015980; GO:0005976; GO:0009057; GO:0016052; GO:0044260; GO:0044262…	metabolic process	cytoplasm;membrane	catalytic activity
82	PTGFRN	XP_011283389.1	Prostaglandin F2 Receptor Negative Regulator	23	64.678	19	98.4	High	High			[GO:0016021]; GO:0031224; GO:0044425; GO:0005575; GO:0016020
83	C4B; C4A; LOC101094346	XP_006931645.1	Complement C4-A	7	64.042	11	191.8	High	High	fca05133; fca05322; fca05150; fca04610	Pertussis; Systemic lupus erythematosus; Staphylococcus aureus infection; Complement and coagulation cascades	[GO:0004866]; GO:0030414; GO:0061135; GO:0004857; GO:0061134; GO:0030234; GO:0098772; GO:0003674 [GO:0005576]; GO:0005575 [GO:0005615]; GO:0044421; GO:0005575; GO:0005576 [GO:0016021]; GO:0031224; GO:0044425; GO:0005575; GO:0016020		extracellular	enzyme regulator activity
84	SERPINF1	XP_003996465.1	Pigment Epithelium-Derived Factor	18	63.89	6	46.2	High	High	fca04310	Wnt signaling pathway	[GO:0004867]; GO:0004866; GO:0030414; GO:0061135; GO:0004857; GO:0061134; GO:0030234; GO:0098772; GO:0003674 [GO:0005576]; GO:0005575 [GO:0005615]; GO:0044421; GO:0005575; GO:0005576 [GO:0010951]; GO:0010466; GO:0052548; GO:0045861; GO:0051346; GO:0052547; GO:0006508; GO:0030162; GO:0032269; GO:0043086; GO:0051336; GO:0019538; GO:0051246; GO:0031324; GO:0032268; GO:0044267; GO:0051248; GO:0044092…	regulation of biological process	extracellular	enzyme regulator activity
85	FLNC	XP_006929424.1	Filamin-C Isoform X1	6	62.106	16	292.5	High	High			[GO:0005515]; GO:0005488; GO:0003674 [GO:0016021]; GO:0031224; GO:0044425; GO:0005575; GO:0016020			protein binding
86	HSPA5	XP_006939520.1	78 kDa Glucose-Regulated Protein	25	61.472	13	72.2	High	High	fca04141; fca04918; fca03060; fca05020	Protein processing in endoplasmic reticulum; Thyroid hormone synthesis; Protein export; Prion diseases	[GO:0000902]; GO:0032989; GO:0009653; GO:0016043; GO:0048869; GO:0032502; GO:0048856; GO:0009987; GO:0071840; GO:0008150 [GO:0016787]; GO:0003824; GO:0003674	cell organization and biogenesis		catalytic activity
87	POSTN	XP_011283275.1	Periostin Isoform X3	22	60.521	13	89.9	High	High			[GO:0005515]; GO:0005488; GO:0003674			protein binding
88	VIM	XP_003988180.1	Vimentin	42	60.402	17	53.6	High	High	fca05169; fca05206	Epstein-Barr virus infection; MicroRNAs in cancer	[GO:0003725]; GO:0003723; GO:0003676; GO:0097159; GO:1901363; GO:0005488; GO:0003674 [GO:0005198]; GO:0003674 [GO:0005200]; GO:0005198; GO:0003674 [GO:0005212]; GO:0005198; GO:0003674 [GO:0005737]; GO:0044424; GO:0005622; GO:0044464; GO:0005575; GO:0005623 [GO:0005777]; GO:0042579; GO:0043231; GO:0044444; GO:0043227; GO:0043229; GO:0005737; GO:0044424; GO:0043226; GO:0005622; GO:0044464; GO:00055…	cell differentiation;cell organization and biogenesis;metabolic process;regulation of biological process;response to stimulus	cytoplasm;cytoskeleton;cytosol;membrane	protein binding;RNA binding;structural molecule activity
89	LOC101087713	XP_019680455.1	Complement C3-Like	3	60.118	6	178.2	High	High			[GO:0016021]; GO:0031224; GO:0044425; GO:0005575; GO:0016020
90	LOC101094506	XP_011280387.2	Histone H3.1 Isoform X2	38	59.541	12	24.3	High	High	fca05322; fca05203; fca05034	Systemic lupus erythematosus; Viral carcinogenesis; Alcoholism
91	POSTN	XP_011283223.1	Periostin Isoform X1	21	59.317	13	93	Peak Found	High			[GO:0005515]; GO:0005488; GO:0003674			protein binding
92	TAGLN2	XP_003999651.1	Transgelin-2	69	59.005	12	22.4	High	High			[GO:0005515]; GO:0005488; GO:0003674 [GO:0030855]; GO:0030154; GO:0060429; GO:0048869; GO:0009888; GO:0009987; GO:0032502; GO:0048856; GO:0008150 [GO:0031982]; GO:0043227; GO:0043226; GO:0005575 [GO:0045296]; GO:0050839; GO:0005515; GO:0005488; GO:0003674 [GO:0070062]; GO:0005615; GO:1903561; GO:0044421; GO:0031982; GO:0043230; GO:0005575; GO:0005576; GO:0043227; GO:0043226	cell differentiation		protein binding
93	FTL	NP_001041615.1	Ferritin Light Chain	48	56.864	8	20.1	High	High	fca04978	Mineral absorption	[GO:0005506]; GO:0046914; GO:0046872; GO:0043169; GO:0043167; GO:0005488; GO:0003674 [GO:0005737]; GO:0044424; GO:0005622; GO:0044464; GO:0005575; GO:0005623 [GO:0006826]; GO:0000041; GO:0030001; GO:0006812; GO:0006811; GO:0006810; GO:0051234; GO:0051179; GO:0008150 [GO:0006879]; GO:0046916; GO:0055072; GO:0006875; GO:0055076; GO:0030003; GO:0055065; GO:0006873; GO:0055080; GO:0098771; GO:0050801…	cellular homeostasis;transport	cytoplasm	metal ion binding
94	ITIH3	XP_006928916.1	Inter-Alpha-Trypsin Inhibitor Heavy Chain H3	10	56.455	6	99.3	High	High			[GO:0004867]; GO:0004866; GO:0030414; GO:0061135; GO:0004857; GO:0061134; GO:0030234; GO:0098772; GO:0003674 [GO:0016021]; GO:0031224; GO:0044425; GO:0005575; GO:0016020 [GO:0030212]; GO:0019752; GO:1903510; GO:0043436; GO:0030203; GO:0006082; GO:0006022; GO:0044237; GO:0044281; GO:0071704; GO:0043170; GO:1901135; GO:1901564; GO:0008152; GO:0009987; GO:0006807; GO:0008150	metabolic process		enzyme regulator activity
95	PGM1	XP_006934862.1	Phosphoglucomutase-1 Isoform X3	28	56.405	14	61.4	High	High			[GO:0005975]; GO:0044238; GO:0071704; GO:0008152; GO:0008150 [GO:0016868]; GO:0016866; GO:0016853; GO:0003824; GO:0003674 [GO:0071704]; GO:0008152; GO:0008150	metabolic process		catalytic activity
96	EXT2	XP_019667859.1	Exostosin-2 Isoform X1	20	56.373	9	83.9	High	High			[GO:0006024]; GO:0006023; GO:0030203; GO:0006022; GO:0009059; GO:1901137; GO:1901566; GO:0043170; GO:1901135; GO:1901564; GO:1901576; GO:0071704; GO:0006807; GO:0009058; GO:0008152; GO:0008150 [GO:0015012]; GO:0030166; GO:0030201; GO:0044272; GO:0006029; GO:0009101; GO:0006790; GO:0043436; GO:0044249; GO:0009100; GO:0034645; GO:1901137; GO:1901566; GO:0044237; GO:0006082; GO:0009058; GO:0019538; …	metabolic process
97	ENO3	XP_003996194.1	Beta-Enolase	14	54.735	4	47	High	High	fca00010; fca04066; fca03018; fca01200; fca01230; fca01100	Glycolysis / Gluconeogenesis; HIF-1 signaling pathway; RNA degradation; Carbon metabolism; Biosynthesis of amino acids; Metabolic pathways	[GO:0000015]; GO:0044445; GO:1902494; GO:0005829; GO:0044444; GO:0032991; GO:0005737; GO:0044424; GO:0005575; GO:0005622; GO:0044464; GO:0005623 [GO:0000287]; GO:0046872; GO:0043169; GO:0043167; GO:0005488; GO:0003674 [GO:0004634]; GO:0016836; GO:0016835; GO:0016829; GO:0003824; GO:0003674 [GO:0006096]; GO:0006090; GO:0006757; GO:0016052; GO:0046496; GO:0032787; GO:0006091; GO:0006165; GO:0046031…	metabolic process		catalytic activity;metal ion binding
98	PRDX6	XP_011289183.1	Peroxiredoxin-6	51	54.048	9	25	High	High	fca01100	Metabolic pathways	[GO:0016209]; GO:0003674 [GO:0016491]; GO:0003824; GO:0003674 [GO:0051920]; GO:0016209; GO:0016684; GO:0003674; GO:0016491; GO:0003824 [GO:0055114]; GO:0008152; GO:0008150	metabolic process		antioxidant activity;catalytic activity
99	LOC101086085	XP_011284222.1	Peptidyl-Prolyl Cis-Trans Isomerase A	54	53.727	9	17.9	High	High			[GO:0000413]; GO:0018208; GO:0018193; GO:0006464; GO:0036211; GO:0044267; GO:0019538; GO:0043412; GO:0044260; GO:0043170; GO:0044238; GO:1901564; GO:0044237; GO:0071704; GO:0008152; GO:0006807; GO:0009987; GO:0008150 [GO:0003755]; GO:0016859; GO:0140096; GO:0016853; GO:0003824; GO:0003674 [GO:0006457]; GO:0009987; GO:0008150	metabolic process		catalytic activity
100	IQGAP1	XP_011281069.1	Ras GTPase-Activating-Like Protein IQGAP1	11	53.497	15	185.5	High	High	fca04520; fca05205; fca04810	Adherens junction; Proteoglycans in cancer; Regulation of actin cytoskeleton	[GO:0005515]; GO:0005488; GO:0003674 [GO:0016021]; GO:0031224; GO:0044425; GO:0005575; GO:0016020 [GO:0043087]; GO:0051336; GO:0050790; GO:0065009; GO:0065007; GO:0008150	regulation of biological process		protein binding
101	SDCBP	XP_011289679.1	Syntenin-1 Isoform X2	42	52.225	7	32.3	High	High			[GO:0005515]; GO:0005488; GO:0003674 [GO:0016021]; GO:0031224; GO:0044425; GO:0005575; GO:0016020			protein binding
102	APOE	XP_011288149.1	Apolipoprotein E	35	52.039	8	30.2	High	High	fca05010	Alzheimer's disease	[GO:0005576]; GO:0005575 [GO:0006869]; GO:0010876; GO:0071702; GO:0033036; GO:0006810; GO:0051179; GO:0051234; GO:0008150 [GO:0008289]; GO:0005488; GO:0003674 [GO:0042157]; GO:0019538; GO:0043170; GO:0044238; GO:1901564; GO:0071704; GO:0008152; GO:0006807; GO:0008150	metabolic process;transport	extracellular
103	FLNB	XP_019678982.1	Filamin-B Isoform X1	6	51.948	14	280.8	High	High			[GO:0005515]; GO:0005488; GO:0003674 [GO:0016021]; GO:0031224; GO:0044425; GO:0005575; GO:0016020			protein binding
104	UGDH	XP_003985479.1	UDP-Glucose 6-Dehydrogenase	35	51.906	12	55	High	High	fca00053; fca00040; fca00520; fca01100	Ascorbate and aldarate metabolism; Pentose and glucuronate interconversions; Amino sugar and nucleotide sugar metabolism; Metabolic pathways	[GO:0001702]; GO:0007369; GO:0048598; GO:0009653; GO:0009790; GO:0032502; GO:0048856; GO:0007275; GO:0008150; GO:0032501 [GO:0003979]; GO:0016616; GO:0016614; GO:0016491; GO:0003824; GO:0003674 [GO:0005634]; GO:0043231; GO:0043227; GO:0043229; GO:0043226; GO:0044424; GO:0005575; GO:0005622; GO:0044464; GO:0005623 [GO:0005654]; GO:0031981; GO:0044428; GO:0070013; GO:0005634; GO:0044446; GO:0043229…	metabolic process	cytosol;nucleus	catalytic activity;nucleotide binding
105	RAN	XP_011285993.1	GTP-Binding Nuclear Protein Ran	44	51.654	8	26.4	High	High	fca03013; fca05166; fca03008; fca05169	RNA transport; HTLV-I infection; Ribosome biogenesis in eukaryotes; Epstein-Barr virus infection	[GO:0005525]; GO:0032550; GO:0032561; GO:0035639; GO:0001883; GO:0032549; GO:0019001; GO:0032555; GO:0043168; GO:1901265; GO:0001882; GO:0017076; GO:0032553; GO:0043167; GO:0097159; GO:1901363; GO:0036094; GO:0097367; GO:0000166; GO:0005488; GO:0003674 [GO:0007264]; GO:0035556; GO:0007165; GO:0007154; GO:0009987; GO:0023052; GO:0050794; GO:0051716; GO:0008150; GO:0050789; GO:0050896; GO:0065007	regulation of biological process;response to stimulus		nucleotide binding
106	C5	XP_011286769.1	Complement C5 Isoform X1	6	50.868	11	189	High	High	fca05133; fca05322; fca05150; fca04610; fca05168; fca05020	Pertussis; Systemic lupus erythematosus; Staphylococcus aureus infection; Complement and coagulation cascades; Herpes simplex infection; Prion diseases	[GO:0004866]; GO:0030414; GO:0061135; GO:0004857; GO:0061134; GO:0030234; GO:0098772; GO:0003674 [GO:0005576]; GO:0005575 [GO:0005615]; GO:0044421; GO:0005575; GO:0005576 [GO:0016021]; GO:0031224; GO:0044425; GO:0005575; GO:0016020		extracellular	enzyme regulator activity
107	LOC101082056; AFP	XP_003985337.1	Alpha-Fetoprotein	11	50.706	9	68.7	High	High	fca04390	Hippo signaling pathway	[GO:0001542]; GO:0008585; GO:0022602; GO:0030728; GO:0008406; GO:0046545; GO:0022414; GO:0042698; GO:0048511; GO:0007292; GO:0048609; GO:0045137; GO:0048513; GO:0048608; GO:0046660; GO:0000003; GO:0008150; GO:0007276; GO:0032504; GO:0003006; GO:0007275; GO:0007548; GO:0048731; GO:0048856; GO:0061458; GO:0019953; GO:0032501; GO:0032502; GO:0044703; GO:0051704 [GO:0005576]; GO:0005575 [GO:0005615];…	metabolic process;regulation of biological process;reproduction;response to stimulus;transport	cytoplasm;cytosol;extracellular
108	ACTN1	XP_019688751.1	Alpha-Actinin-1 Isoform X1	14	50.521	13	109	High	High			[GO:0016021]; GO:0031224; GO:0044425; GO:0005575; GO:0016020
109	NBEAL2	XP_003982240.1	Neurobeachin-Like Protein 2 Isoform X1	5	50.422	12	300.3	High	High			[GO:0005515]; GO:0005488; GO:0003674 [GO:0016021]; GO:0031224; GO:0044425; GO:0005575; GO:0016020			protein binding
110	B3GNT1; B4GAT1	XP_003993719.1	Beta-1,4-Glucuronyltransferase 1	31	50.143	10	47.1	High	High	fca00601; fca00533; fca01100	Glycosphingolipid biosynthesis - lacto and neolacto series; Glycosaminoglycan biosynthesis - keratan sulfate; Metabolic pathways	[GO:0005794]; GO:0012505; GO:0043231; GO:0044444; GO:0044464; GO:0043227; GO:0043229; GO:0005737; GO:0044424; GO:0005575; GO:0005623; GO:0043226; GO:0005622 [GO:0006486]; GO:0006464; GO:0009101; GO:0043413; GO:0036211; GO:0044267; GO:0009100; GO:0034645; GO:1901137; GO:1901566; GO:0043412; GO:0070085; GO:0019538; GO:0044260; GO:1901135; GO:0009059; GO:0044249; GO:1901576; GO:1901564; GO:0043170; …	cellular component movement;metabolic process	Golgi	catalytic activity
111	ATP1A1	XP_011283388.1	Sodium/Potassium-Transporting Atpase Subunit Alpha-1	15	49.866	12	112.7	High	High	fca04971; fca04961; fca04974; fca04022; fca04911; fca04261; fca04260; fca04964; fca04919; fca04918; fca04960; fca04024; fca04978; fca04973; fca04976; fca04970; fca04972	Gastric acid secretion; Endocrine and other factor-regulated calcium reabsorption; Protein digestion and absorption; cGMP-PKG signaling pathway; Insulin secretion; Adrenergic signaling in cardiomyocytes; Cardiac muscle contraction; Proximal tubule bicarbonate reclamation; Thyroid hormone signaling pathway; Thyroid hormone synthesis; Aldosterone-regulated sodium reabsorption; cAMP signaling pathwa…	[GO:0000166]; GO:0036094; GO:1901265; GO:0005488; GO:0097159; GO:1901363; GO:0003674 [GO:0016021]; GO:0031224; GO:0044425; GO:0005575; GO:0016020 [GO:0046872]; GO:0043169; GO:0043167; GO:0005488; GO:0003674			metal ion binding;nucleotide binding
112	HSP90B1	XP_019690982.1	Endoplasmin	17	49.609	13	92.4	High	High	fca04141; fca04915; fca04918; fca05215; fca05200; fca04151	Protein processing in endoplasmic reticulum; Estrogen signaling pathway; Thyroid hormone synthesis; Prostate cancer; Pathways in cancer; PI3K-Akt signaling pathway	[GO:0001666]; GO:0006950; GO:0036293; GO:0050896; GO:0070482; GO:0008150; GO:0009628 [GO:0003723]; GO:0003676; GO:0097159; GO:1901363; GO:0005488; GO:0003674 [GO:0005524]; GO:0032559; GO:0035639; GO:0030554; GO:0032555; GO:0043168; GO:1901265; GO:0017076; GO:0032553; GO:0043167; GO:0097159; GO:1901363; GO:0000166; GO:0097367; GO:0005488; GO:0036094; GO:0003674 [GO:0005634]; GO:0043231; GO:0043227…	cell organization and biogenesis;metabolic process;regulation of biological process;response to stimulus;transport	cytosol;endoplasmic reticulum;membrane;nucleus;organelle lumen	nucleotide binding;protein binding;RNA binding
113	EXT1	XP_019678151.1	Exostosin-1	26	49.59	9	62.7	High	High			[GO:0016021]; GO:0031224; GO:0044425; GO:0005575; GO:0016020
114	PFN1	XP_003996286.2	Profilin-1	67	49.549	7	11	High	High	fca04015; fca05132; fca04810	Rap1 signaling pathway; Salmonella infection; Regulation of actin cytoskeleton
115	PGAM1	XP_003994311.3	Phosphoglycerate Mutase 1	48	49.35	7	28.8	High	High	fca00260; fca00010; fca04922; fca01200; fca01230; fca05230; fca01100	Glycine, serine and threonine metabolism; Glycolysis / Gluconeogenesis; Glucagon signaling pathway; Carbon metabolism; Biosynthesis of amino acids; Central carbon metabolism in cancer; Metabolic pathways	[GO:0003824]; GO:0003674 [GO:0004082]; GO:0016868; GO:0016866; GO:0016853; GO:0003824; GO:0003674 [GO:0004619]; GO:0016868; GO:0016866; GO:0016853; GO:0003824; GO:0003674 [GO:0005737]; GO:0044424; GO:0005622; GO:0044464; GO:0005575; GO:0005623 [GO:0005829]; GO:0044444; GO:0005737; GO:0044424; GO:0005622; GO:0044464; GO:0005575; GO:0005623 [GO:0006094]; GO:0006006; GO:0019319; GO:0019318; GO:00463…	metabolic process;regulation of biological process	cytoplasm;cytosol;membrane	catalytic activity;protein binding
116	EML2	XP_019674892.1	Echinoderm Microtubule-Associated Protein-Like 2 Isoform X2	15	49.131	11	87.9	High	High			[GO:0005515]; GO:0005488; GO:0003674 [GO:0016021]; GO:0031224; GO:0044425; GO:0005575; GO:0016020			protein binding
117	CNTN1	XP_003988610.1	Contactin-1 Isoform X1	14	49.09	10	113.4	High	High	fca04514	Cell adhesion molecules (CAMs)	[GO:0005515]; GO:0005488; GO:0003674 [GO:0007399]; GO:0048731; GO:0007275; GO:0048856; GO:0032501; GO:0032502; GO:0008150 [GO:0010628]; GO:0010467; GO:0010468; GO:0010604; GO:0043170; GO:0060255; GO:0009893; GO:0071704; GO:0019222; GO:0008152; GO:0048518; GO:0050789; GO:0008150; GO:0065007 [GO:0010765]; GO:0002028; GO:0006814; GO:0043270; GO:0010959; GO:0015672; GO:0030001; GO:0006811; GO:0043269…	cell organization and biogenesis;regulation of biological process		protein binding
118	LOC101089822; HBA1	XP_003999021.1	Hemoglobin Subunit Alpha-Like	21	48.871	4	15.4	High	High	fca05144; fca05143	Malaria; African trypanosomiasis	[GO:0005344]; GO:0005215; GO:0140104; GO:0003674 [GO:0005506]; GO:0046914; GO:0046872; GO:0043169; GO:0043167; GO:0005488; GO:0003674 [GO:0005833]; GO:0043234; GO:0044445; GO:0032991; GO:0005829; GO:0044444; GO:0005575; GO:0005737; GO:0044424; GO:0005622; GO:0044464; GO:0005623 [GO:0006810]; GO:0051234; GO:0051179; GO:0008150 [GO:0015671]; GO:0015669; GO:0006810; GO:0051234; GO:0051179; GO:000815…	transport		metal ion binding;transporter activity
119	TUBB1	NP_001128461.1	Tubulin Beta-1 Chain	9	48.651	6	49.9	High	High	fca04145; fca04540	Phagosome; Gap junction	[GO:0000166]; GO:0036094; GO:1901265; GO:0005488; GO:0097159; GO:1901363; GO:0003674 [GO:0003924]; GO:0017111; GO:0016462; GO:0016818; GO:0016817; GO:0016787; GO:0003824; GO:0003674 [GO:0005200]; GO:0005198; GO:0003674 [GO:0005525]; GO:0032550; GO:0032561; GO:0035639; GO:0001883; GO:0032549; GO:0019001; GO:0032555; GO:0043168; GO:1901265; GO:0001882; GO:0017076; GO:0032553; GO:0043167; GO:0097159…	cell organization and biogenesis	cytoplasm;cytoskeleton	catalytic activity;nucleotide binding;structural molecule activity
120	LDHA	XP_006937195.1	L-Lactate Dehydrogenase A Chain Isoform X2	35	47.675	12	36.5	High	High	fca00640; fca00010; fca04922; fca00270; fca00620; fca01100	Propanoate metabolism; Glycolysis / Gluconeogenesis; Glucagon signaling pathway; Cysteine and methionine metabolism; Pyruvate metabolism; Metabolic pathways	[GO:0016021]; GO:0031224; GO:0044425; GO:0005575; GO:0016020 [GO:0016491]; GO:0003824; GO:0003674 [GO:0016616]; GO:0016614; GO:0016491; GO:0003824; GO:0003674 [GO:0055114]; GO:0008152; GO:0008150	metabolic process		catalytic activity
121	ITGB1	NP_001041625.1	Integrin Beta-1 Precursor	17	47.217	11	88	High	High	fca05133; fca05100; fca05140; fca05145; fca05222; fca05414; fca04670; fca04514; fca04360; fca04512; fca05200; fca05205; fca04145; fca04151; fca05410; fca04015; fca04611; fca04510; fca04810; fca05412	Pertussis; Bacterial invasion of epithelial cells; Leishmaniasis; Toxoplasmosis; Small cell lung cancer; Dilated cardiomyopathy; Leukocyte transendothelial migration; Cell adhesion molecules (CAMs); Axon guidance; ECM-receptor interaction; Pathways in cancer; Proteoglycans in cancer; Phagosome; PI3K-Akt signaling pathway; Hypertrophic cardiomyopathy (HCM); Rap1 signaling pathway; Platelet activat…	[GO:0001726]; GO:0031252; GO:0120025; GO:0044464; GO:0042995; GO:0005575; GO:0005623 [GO:0004872]; GO:0060089; GO:0003674 [GO:0005768]; GO:0012505; GO:0031410; GO:0044464; GO:0044444; GO:0097708; GO:0005575; GO:0005623; GO:0005737; GO:0044424; GO:0031982; GO:0043229; GO:0005622; GO:0043227; GO:0043226 [GO:0005886]; GO:0016020; GO:0044464; GO:0071944; GO:0005575; GO:0005623 [GO:0005925]; GO:000592…	metabolic process;regulation of biological process;response to stimulus;transport	cell surface;endosome;membrane	metal ion binding;protein binding;receptor activity
122	CORO1C	XP_019670205.1	Coronin-1C	23	45.544	9	53.2	High	High			[GO:0001755]; GO:0001667; GO:0014032; GO:0016477; GO:0014031; GO:0014033; GO:0048864; GO:0048870; GO:0048468; GO:0048762; GO:0048863; GO:0006928; GO:0040011; GO:0051674; GO:0030154; GO:0048856; GO:0048869; GO:0060485; GO:0009987; GO:0008150; GO:0051179; GO:0032502; GO:0009888; GO:0048513; GO:0048731; GO:0007275; GO:0032501 [GO:0001932]; GO:0006468; GO:0031399; GO:0042325; GO:0006464; GO:0016310; …	cell organization and biogenesis;cellular component movement;regulation of biological process	cytoskeleton	protein binding
123	PLG; LOC101095261	XP_006932192.1	Plasminogen	7	45.538	8	90.9	High	High			[GO:0004252]; GO:0004175; GO:0008236; GO:0070011; GO:0017171; GO:0008233; GO:0016787; GO:0140096; GO:0003824; GO:0003674 [GO:0006508]; GO:0019538; GO:0043170; GO:0044238; GO:1901564; GO:0071704; GO:0008152; GO:0006807; GO:0008150	metabolic process		catalytic activity
124	ANXA1	XP_006939152.1	Annexin A1 Isoform X1	35	45.526	9	38.6	High	High			[GO:0005509]; GO:0046872; GO:0043169; GO:0043167; GO:0005488; GO:0003674 [GO:0005544]; GO:0005543; GO:0008289; GO:0043168; GO:0005488; GO:0043167; GO:0003674			metal ion binding
125	CCT2	XP_003989084.1	T-Complex Protein 1 Subunit Beta	30	45.416	10	57.4	High	High			[GO:0000166]; GO:0036094; GO:1901265; GO:0005488; GO:0097159; GO:1901363; GO:0003674 [GO:0002199]; GO:0043234; GO:0032991; GO:0005575 [GO:0005524]; GO:0032559; GO:0035639; GO:0030554; GO:0032555; GO:0043168; GO:1901265; GO:0017076; GO:0032553; GO:0043167; GO:0097159; GO:1901363; GO:0000166; GO:0097367; GO:0005488; GO:0036094; GO:0003674 [GO:0005737]; GO:0044424; GO:0005622; GO:0044464; GO:0005575…	cell organization and biogenesis;metabolic process;regulation of biological process;transport	cytoplasm;cytosol	nucleotide binding;protein binding
126	TAGLN	XP_003992442.1	Transgelin	51	44.578	10	22.6	High	High			[GO:0005515]; GO:0005488; GO:0003674			protein binding
127	HTRA1	XP_019669655.1	Serine Protease Htra1	28	44.063	8	41.8	High	High
128	COL1A2	XP_003982813.1	Collagen Alpha-2(I) Chain	9	43.61	9	129.5	High	High	fca04974; fca05146; fca04933; fca04512; fca04151; fca04611; fca04510	Protein digestion and absorption; Amoebiasis; AGE-RAGE signaling pathway in diabetic complications; ECM-receptor interaction; PI3K-Akt signaling pathway; Platelet activation; Focal adhesion	[GO:0001501]; GO:0048731; GO:0007275; GO:0048856; GO:0032501; GO:0032502; GO:0008150 [GO:0001568]; GO:0001944; GO:0048856; GO:0048731; GO:0072358; GO:0032502; GO:0007275; GO:0072359; GO:0008150; GO:0032501 [GO:0002020]; GO:0019899; GO:0005515; GO:0005488; GO:0003674 [GO:0005201]; GO:0005198; GO:0003674 [GO:0005576]; GO:0005575 [GO:0005581]; GO:0043234; GO:0032991; GO:0005575 [GO:0005584]; GO:0005…	cell organization and biogenesis;regulation of biological process;response to stimulus	endoplasmic reticulum;extracellular	protein binding;structural molecule activity
129	UGP2	XP_006930194.1	UTP-Glucose-1-Phosphate Uridylyltransferase Isoform X2	35	43.427	12	55.6	High	High			[GO:0003983]; GO:0051748; GO:0070569; GO:0016779; GO:0016772; GO:0016740; GO:0003824; GO:0003674 [GO:0006011]; GO:0006793; GO:0009225; GO:0044237; GO:0006139; GO:1901135; GO:0008152; GO:0009987; GO:0006725; GO:0034641; GO:0044238; GO:0046483; GO:1901360; GO:0071704; GO:0008150; GO:0006807 [GO:0008152]; GO:0008150 [GO:0070569]; GO:0016779; GO:0016772; GO:0016740; GO:0003824; GO:0003674	metabolic process		catalytic activity
130	LPL	NP_001036032.1	Lipoprotein Lipase Precursor	19	43.046	6	53.6	High	High	fca05010; fca00561; fca03320	Alzheimer's disease; Glycerolipid metabolism; PPAR signaling pathway	[GO:0004465]; GO:0004806; GO:0016298; GO:0052689; GO:0016788; GO:0016787; GO:0003824; GO:0003674 [GO:0005515]; GO:0005488; GO:0003674 [GO:0005576]; GO:0005575 [GO:0005615]; GO:0044421; GO:0005575; GO:0005576 [GO:0005886]; GO:0016020; GO:0044464; GO:0071944; GO:0005575; GO:0005623 [GO:0006629]; GO:0044238; GO:0071704; GO:0008152; GO:0008150 [GO:0008201]; GO:0005539; GO:0043168; GO:1901681; GO:0097…	metabolic process;response to stimulus	extracellular;membrane	catalytic activity;protein binding
131	VCL	XP_019668863.1	Vinculin Isoform X1	14	42.944	15	123.9	High	High
132	ASS1	XP_011286676.1	Argininosuccinate Synthase Isoform X1	32	42.846	11	46.6	High	High	fca00220; fca01230; fca00250; fca01100	Arginine biosynthesis; Biosynthesis of amino acids; Alanine, aspartate and glutamate metabolism; Metabolic pathways	[GO:0004055]; GO:0016879; GO:0016874; GO:0003824; GO:0003674 [GO:0005524]; GO:0032559; GO:0035639; GO:0030554; GO:0032555; GO:0043168; GO:1901265; GO:0017076; GO:0032553; GO:0043167; GO:0097159; GO:1901363; GO:0000166; GO:0097367; GO:0005488; GO:0036094; GO:0003674 [GO:0006526]; GO:0006525; GO:0009084; GO:0009064; GO:1901607; GO:1901605; GO:0008652; GO:0006520; GO:0046394; GO:1901566; GO:0019752;…	metabolic process		catalytic activity;nucleotide binding
133	LOC101093144; CD81	XP_011285384.2	CD81 Antigen	25	42.326	3	25.8	High	High	fca04662; fca05144; fca05160	B cell receptor signaling pathway; Malaria; Hepatitis C	[GO:0016021]; GO:0031224; GO:0044425; GO:0005575; GO:0016020
134	CORO1A	XP_003998741.1	Coronin-1A	20	41.797	10	50.9	High	High	fca05152; fca04145	Tuberculosis; Phagosome	[GO:0001772]; GO:0044459; GO:0005886; GO:0044425; GO:0044464; GO:0016020; GO:0071944; GO:0005575; GO:0005623 [GO:0001845]; GO:0006909; GO:0007040; GO:0016050; GO:0070925; GO:0090382; GO:0006897; GO:0080171; GO:0006996; GO:0022607; GO:0016192; GO:0098657; GO:0007033; GO:0016043; GO:0044085; GO:0006810; GO:0009987; GO:0071840; GO:0051234; GO:0008150; GO:0051179 [GO:0001891]; GO:0044459; GO:0005886;…	cell organization and biogenesis;cellular component movement;regulation of biological process;response to stimulus;transport	cytoplasm;cytoskeleton;cytosol;endosome;membrane	protein binding;RNA binding
135	YWHAE	XP_003996471.1	14-3-3 Protein Epsilon Isoform X1	40	41.274	11	29.2	High	High	fca04390; fca05203; fca05169; fca04114; fca04151; fca04722; fca04110	Hippo signaling pathway; Viral carcinogenesis; Epstein-Barr virus infection; Oocyte meiosis; PI3K-Akt signaling pathway; Neurotrophin signaling pathway; Cell cycle	[GO:0019904]; GO:0005515; GO:0005488; GO:0003674			protein binding
136	EIF4A1	XP_003996224.1	Eukaryotic Initiation Factor 4A-I	36	40.984	11	46.1	High	High	fca03013	RNA transport	[GO:0000166]; GO:0036094; GO:1901265; GO:0005488; GO:0097159; GO:1901363; GO:0003674 [GO:0003676]; GO:0097159; GO:1901363; GO:0005488; GO:0003674 [GO:0003677]; GO:0003676; GO:0097159; GO:1901363; GO:0005488; GO:0003674 [GO:0003723]; GO:0003676; GO:0097159; GO:1901363; GO:0005488; GO:0003674 [GO:0003725]; GO:0003723; GO:0003676; GO:0097159; GO:1901363; GO:0005488; GO:0003674 [GO:0004004]; GO:00037…	metabolic process;regulation of biological process	cytoplasm;membrane	catalytic activity;DNA binding;nucleotide binding;RNA binding
137	SERPINE2	XP_011283955.1	Glia-Derived Nexin	32	40.755	10	44	High	High
138	SERPINC1	XP_003999257.1	Antithrombin-III	18	40.068	9	52.4	High	High	fca04610	Complement and coagulation cascades	[GO:0002020]; GO:0019899; GO:0005515; GO:0005488; GO:0003674 [GO:0004867]; GO:0004866; GO:0030414; GO:0061135; GO:0004857; GO:0061134; GO:0030234; GO:0098772; GO:0003674 [GO:0005615]; GO:0044421; GO:0005575; GO:0005576 [GO:0008201]; GO:0005539; GO:0043168; GO:1901681; GO:0097367; GO:0043167; GO:0005488; GO:0003674 [GO:0010951]; GO:0010466; GO:0052548; GO:0045861; GO:0051346; GO:0052547; GO:000650…	regulation of biological process		enzyme regulator activity;protein binding
139	AHSG	XP_006936266.1	Alpha-2-HS-Glycoprotein	7	39.774	4	38.7	High	High			[GO:0004869]; GO:0004866; GO:0030414; GO:0061135; GO:0004857; GO:0061134; GO:0030234; GO:0098772; GO:0003674 [GO:0016021]; GO:0031224; GO:0044425; GO:0005575; GO:0016020			enzyme regulator activity
140	MFGE8	XP_011281051.1	Lactadherin Isoform X1	27	39.611	11	47.9	High	High			[GO:0005515]; GO:0005488; GO:0003674			protein binding
141	ARF3	XP_003988679.1	ADP-Ribosylation Factor 3	55	39.369	8	20.6	High	High	fca04144	Endocytosis	[GO:0000166]; GO:0036094; GO:1901265; GO:0005488; GO:0097159; GO:1901363; GO:0003674 [GO:0003924]; GO:0017111; GO:0016462; GO:0016818; GO:0016817; GO:0016787; GO:0003824; GO:0003674 [GO:0004871]; GO:0003674 [GO:0005525]; GO:0032550; GO:0032561; GO:0035639; GO:0001883; GO:0032549; GO:0019001; GO:0032555; GO:0043168; GO:1901265; GO:0001882; GO:0017076; GO:0032553; GO:0043167; GO:0097159; GO:1901363…	regulation of biological process;response to stimulus;transport	Golgi	catalytic activity;nucleotide binding;protein binding;signal transducer activity
142	EZR	XP_003986732.1	Ezrin	17	39.033	10	69.3	High	High	fca04971; fca04670; fca05205; fca05206; fca04810	Gastric acid secretion; Leukocyte transendothelial migration; Proteoglycans in cancer; MicroRNAs in cancer; Regulation of actin cytoskeleton	[GO:0005737]; GO:0044424; GO:0005622; GO:0044464; GO:0005575; GO:0005623 [GO:0008092]; GO:0005515; GO:0005488; GO:0003674 [GO:0019898]; GO:0044425; GO:0005575; GO:0016020		cytoplasm	protein binding
143	CNDP2	XP_003995322.1	Cytosolic Non-Specific Dipeptidase	24	38.8	7	52.8	High	High	fca00340; fca00410; fca00330; fca01100	Histidine metabolism; beta-Alanine metabolism; Arginine and proline metabolism; Metabolic pathways	[GO:0005654]; GO:0031981; GO:0044428; GO:0070013; GO:0005634; GO:0044446; GO:0043229; GO:0043233; GO:0044424; GO:0043231; GO:0044422; GO:0043226; GO:0031974; GO:0005622; GO:0044464; GO:0043227; GO:0005575; GO:0005623 [GO:0005829]; GO:0044444; GO:0005737; GO:0044424; GO:0005622; GO:0044464; GO:0005575; GO:0005623 [GO:0006508]; GO:0019538; GO:0043170; GO:0044238; GO:1901564; GO:0071704; GO:0008152;…	metabolic process	cytosol	catalytic activity
144	PFKL	XP_019694868.1	ATP-Dependent 6-Phosphofructokinase, Liver Type	12	38.665	8	82.5	High	High			[GO:0000166]; GO:0036094; GO:1901265; GO:0005488; GO:0097159; GO:1901363; GO:0003674 [GO:0003824]; GO:0003674 [GO:0003872]; GO:0008443; GO:0016773; GO:0019200; GO:0016772; GO:0016301; GO:0016740; GO:0003824; GO:0003674 [GO:0005524]; GO:0032559; GO:0035639; GO:0030554; GO:0032555; GO:0043168; GO:1901265; GO:0017076; GO:0032553; GO:0043167; GO:0097159; GO:1901363; GO:0000166; GO:0097367; GO:0005488…	cell organization and biogenesis;metabolic process;regulation of biological process;response to stimulus	cytoplasm;cytosol;membrane	catalytic activity;metal ion binding;nucleotide binding;protein binding
145	APOB	XP_003984517.1	Apolipoprotein B-100	2	38.454	9	501.5	High	High	fca04975; fca04977	Fat digestion and absorption; Vitamin digestion and absorption	[GO:0001701]; GO:0043009; GO:0009792; GO:0009790; GO:0007275; GO:0032501; GO:0048856; GO:0008150; GO:0032502 [GO:0005319]; GO:0022892; GO:0005215; GO:0003674 [GO:0005543]; GO:0008289; GO:0043168; GO:0005488; GO:0043167; GO:0003674 [GO:0005576]; GO:0005575 [GO:0005737]; GO:0044424; GO:0005622; GO:0044464; GO:0005575; GO:0005623 [GO:0005783]; GO:0012505; GO:0043231; GO:0044444; GO:0044464; GO:00432…	cell organization and biogenesis;cellular component movement;metabolic process;regulation of biological process;response to stimulus;transport	cytoplasm;cytosol;endoplasmic reticulum;extracellular	protein binding;transporter activity
146	LOC101091558	XP_003992907.1	Hemoglobin Subunit Epsilon-2 Isoform X1	16	37.218	3	16.4	High	High			[GO:0016021]; GO:0031224; GO:0044425; GO:0005575; GO:0016020 [GO:0019825]; GO:0005488; GO:0003674 [GO:0020037]; GO:0046906; GO:0097159; GO:1901363; GO:0005488; GO:0003674
147	EEF1G	XP_003993558.1	Elongation Factor 1-Gamma	21	37.165	8	50	High	High	fca05134	Legionellosis	[GO:0003746]; GO:0008135; GO:0003723; GO:0003676; GO:0097159; GO:1901363; GO:0005488; GO:0003674 [GO:0005515]; GO:0005488; GO:0003674 [GO:0006414]; GO:0006412; GO:0034645; GO:0010467; GO:0043043; GO:0044267; GO:0009059; GO:0044249; GO:0044260; GO:0043170; GO:0006518; GO:0043604; GO:1901566; GO:0019538; GO:1901576; GO:0009058; GO:0044237; GO:0071704; GO:0043603; GO:1901564; GO:0044271; GO:0044238;…	metabolic process		protein binding;RNA binding
148	TNXB	XP_011280600.1	Tenascin-X Isoform X2	3	36.814	6	338.6	High	High			[GO:0004714]; GO:0004713; GO:0019199; GO:0004672; GO:0004888; GO:0016301; GO:0016773; GO:0140096; GO:0038023; GO:0099600; GO:0016772; GO:0003824; GO:0004871; GO:0004872; GO:0016740; GO:0003674; GO:0060089 [GO:0005515]; GO:0005488; GO:0003674 [GO:0005524]; GO:0032559; GO:0035639; GO:0030554; GO:0032555; GO:0043168; GO:1901265; GO:0017076; GO:0032553; GO:0043167; GO:0097159; GO:1901363; GO:0000166;…	metabolic process;regulation of biological process;response to stimulus	membrane	catalytic activity;nucleotide binding;protein binding;receptor activity;signal transducer activity
149	C7	XP_019667038.1	Complement Component C7 Isoform X1	7	36.281	7	95.3	High	High
150	MAPRE2	XP_006938908.1	Microtubule-Associated Protein RP/EB Family Member 2 Isoform X3	28	36.024	8	32.3	High	High			[GO:0005515]; GO:0005488; GO:0003674 [GO:0008017]; GO:0015631; GO:0008092; GO:0005515; GO:0005488; GO:0003674			protein binding
151	YWHAB	XP_019682012.1	14-3-3 Protein Beta/Alpha Isoform X1	26	35.98	8	30	High	High			[GO:0016021]; GO:0031224; GO:0044425; GO:0005575; GO:0016020
152	PFKP	XP_019689442.1	ATP-Dependent 6-Phosphofructokinase, Platelet Type Isoform X1	14	35.209	6	82.5	High	High			[GO:0016021]; GO:0031224; GO:0044425; GO:0005575; GO:0016020
153	LGALS1	XP_003989294.1	Galectin-1	48	34.99	5	14.7	High	High			[GO:0002317]; GO:0002313; GO:0002312; GO:0002335; GO:0002285; GO:0042113; GO:0030183; GO:0002366; GO:0046649; GO:0030098; GO:0002263; GO:0045321; GO:0002521; GO:0001775; GO:0002252; GO:0006955; GO:0002376; GO:0030097; GO:0030154; GO:0009987; GO:0050896; GO:0008150; GO:0048534; GO:0048869; GO:0002520; GO:0048513; GO:0032502; GO:0048731; GO:0048856; GO:0007275; GO:0032501 [GO:0003723]; GO:0003676; …	cell differentiation;regulation of biological process;response to stimulus	extracellular	RNA binding;signal transducer activity
154	FTH1	NP_001041616.1	Ferritin Heavy Chain	28	34.597	5	21.3	High	High	fca04978	Mineral absorption	[GO:0004322]; GO:0016724; GO:0016722; GO:0016491; GO:0003824; GO:0003674 [GO:0005506]; GO:0046914; GO:0046872; GO:0043169; GO:0043167; GO:0005488; GO:0003674 [GO:0005737]; GO:0044424; GO:0005622; GO:0044464; GO:0005575; GO:0005623 [GO:0006826]; GO:0000041; GO:0030001; GO:0006812; GO:0006811; GO:0006810; GO:0051234; GO:0051179; GO:0008150 [GO:0006879]; GO:0046916; GO:0055072; GO:0006875; GO:005507…	cellular homeostasis;metabolic process;transport	cytoplasm	catalytic activity;metal ion binding
155	RRM1	XP_011284888.1	Ribonucleoside-Diphosphate Reductase Large Subunit	15	34.554	8	90.1	High	High	fca00480; fca00230; fca00240; fca01100	Glutathione metabolism; Purine metabolism; Pyrimidine metabolism; Metabolic pathways	[GO:0004748]; GO:0061731; GO:0016728; GO:0016725; GO:0016491; GO:0003824; GO:0003674 [GO:0005524]; GO:0032559; GO:0035639; GO:0030554; GO:0032555; GO:0043168; GO:1901265; GO:0017076; GO:0032553; GO:0043167; GO:0097159; GO:1901363; GO:0000166; GO:0097367; GO:0005488; GO:0036094; GO:0003674 [GO:0006260]; GO:0006259; GO:0034645; GO:0044260; GO:0090304; GO:0009059; GO:0044249; GO:0043170; GO:0044237;…	metabolic process		catalytic activity;nucleotide binding
156	GPI	XP_019675162.1	Glucose-6-Phosphate Isomerase	21	34.498	8	55.3	High	High			[GO:0004347]; GO:0016861; GO:0016860; GO:0016853; GO:0003824; GO:0003674 [GO:0006094]; GO:0006006; GO:0019319; GO:0019318; GO:0046364; GO:0005996; GO:0016051; GO:0044283; GO:0005975; GO:0044281; GO:1901576; GO:0009058; GO:0044238; GO:0071704; GO:0008152; GO:0008150 [GO:0006096]; GO:0006090; GO:0006757; GO:0016052; GO:0046496; GO:0032787; GO:0006091; GO:0006165; GO:0046031; GO:0046034; GO:0005975;…	metabolic process		catalytic activity
157	ALDOA	XP_003998733.1	Fructose-Bisphosphate Aldolase A	29	34.32	11	39.5	High	High	fca00010; fca00030; fca01200; fca00051; fca01230; fca01100	Glycolysis / Gluconeogenesis; Pentose phosphate pathway; Carbon metabolism; Fructose and mannose metabolism; Biosynthesis of amino acids; Metabolic pathways	[GO:0004332]; GO:0016832; GO:0016830; GO:0016829; GO:0003824; GO:0003674 [GO:0006096]; GO:0006090; GO:0006757; GO:0016052; GO:0046496; GO:0032787; GO:0006091; GO:0006165; GO:0046031; GO:0046034; GO:0005975; GO:1901575; GO:0019362; GO:0019752; GO:0044237; GO:0009132; GO:0046939; GO:0009150; GO:0009167; GO:0009179; GO:0009205; GO:0044238; GO:0071704; GO:0009056; GO:0006733; GO:0009117; GO:0072524; …	metabolic process		catalytic activity
158	GNB2	XP_003998542.1	Guanine Nucleotide-Binding Protein G(I)/G(S)/G(T) Subunit Beta-2	34	33.483	9	37.3	High	High	fca04723; fca04728; fca04726; fca05032; fca04724; fca05034; fca04725; fca05200; fca04151; fca04062; fca04014; fca04713; fca04727	Retrograde endocannabinoid signaling; Dopaminergic synapse; Serotonergic synapse; Morphine addiction; Glutamatergic synapse; Alcoholism; Cholinergic synapse; Pathways in cancer; PI3K-Akt signaling pathway; Chemokine signaling pathway; Ras signaling pathway; Circadian entrainment; GABAergic synapse	[GO:0005515]; GO:0005488; GO:0003674 [GO:0005615]; GO:0044421; GO:0005575; GO:0005576 [GO:0005765]; GO:0005764; GO:0098852; GO:0000323; GO:0005774; GO:0005773; GO:0044437; GO:0098588; GO:0098805; GO:0043231; GO:0044444; GO:0044446; GO:0031090; GO:0016020; GO:0043227; GO:0043229; GO:0005737; GO:0044424; GO:0044422; GO:0005575; GO:0043226; GO:0005622; GO:0044464; GO:0005623 [GO:0005925]; GO:0005924…	regulation of biological process;response to stimulus	membrane	protein binding
159	MTHFD1	XP_003987775.1	C-1-Tetrahydrofolate Synthase, Cytoplasmic Isoform X1	11	33.248	9	101.2	High	High	fca00670; fca01100	One carbon pool by folate; Metabolic pathways	[GO:0001780]; GO:0001776; GO:0002262; GO:0002376; GO:0048872; GO:0008150; GO:0042592; GO:0065008; GO:0065007 [GO:0001843]; GO:0014020; GO:0060606; GO:0001838; GO:0001841; GO:0035148; GO:0016331; GO:0072175; GO:0021915; GO:0035239; GO:0048646; GO:0002009; GO:0048598; GO:0060562; GO:0007399; GO:0035295; GO:0043009; GO:0060429; GO:0009653; GO:0032502; GO:0048729; GO:0009790; GO:0048731; GO:0007275; …	metabolic process	cytoplasm;cytosol;membrane;mitochondrion	catalytic activity;nucleotide binding
160	XPNPEP1	XP_011285850.1	xaa-Pro Aminopeptidase 1 Isoform X1	16	33.048	7	74.6	High	High			[GO:0004177]; GO:0008238; GO:0070011; GO:0008233; GO:0016787; GO:0140096; GO:0003824; GO:0003674 [GO:0005829]; GO:0044444; GO:0005737; GO:0044424; GO:0005622; GO:0044464; GO:0005575; GO:0005623 [GO:0006508]; GO:0019538; GO:0043170; GO:0044238; GO:1901564; GO:0071704; GO:0008152; GO:0006807; GO:0008150 [GO:0010815]; GO:0043171; GO:0006518; GO:0044248; GO:1901565; GO:0043603; GO:1901564; GO:0009056…	metabolic process	cytosol	catalytic activity;metal ion binding;protein binding
161	KPNB1	XP_019673333.1	Importin Subunit Beta-1	11	32.91	8	97.2	High	High			[GO:0005488]; GO:0003674 [GO:0005515]; GO:0005488; GO:0003674 [GO:0006886]; GO:0015031; GO:0034613; GO:0046907; GO:0015833; GO:0045184; GO:0008104; GO:0070727; GO:0006810; GO:0051641; GO:0051649; GO:0042886; GO:0071702; GO:0051234; GO:0033036; GO:0051179; GO:0071705; GO:0008150 [GO:0008536]; GO:0017016; GO:0031267; GO:0051020; GO:0019899; GO:0005515; GO:0005488; GO:0003674	transport		protein binding
162	GANAB	XP_003993564.1	Neutral Alpha-Glucosidase Ab Isoform X1	13	32.888	9	109	High	High			[GO:0003723]; GO:0003676; GO:0097159; GO:1901363; GO:0005488; GO:0003674 [GO:0003824]; GO:0003674 [GO:0004553]; GO:0016798; GO:0016787; GO:0003824; GO:0003674 [GO:0005975]; GO:0044238; GO:0071704; GO:0008152; GO:0008150 [GO:0008152]; GO:0008150 [GO:0016020]; GO:0005575 [GO:0016021]; GO:0031224; GO:0044425; GO:0005575; GO:0016020 [GO:0016787]; GO:0003824; GO:0003674 [GO:0016798]; GO:0016787; GO:00…	metabolic process	membrane	catalytic activity;RNA binding
163	ATIC	XP_003991166.1	Bifunctional Purine Biosynthesis Protein Purh	19	32.566	8	64.8	High	High	fca01523; fca00230; fca00670; fca01100	Antifolate resistance; Purine metabolism; One carbon pool by folate; Metabolic pathways	[GO:0003824]; GO:0003674 [GO:0003937]; GO:0019238; GO:0016814; GO:0016810; GO:0016787; GO:0003824; GO:0003674 [GO:0004643]; GO:0016742; GO:0016741; GO:0016740; GO:0003824; GO:0003674 [GO:0006164]; GO:0006163; GO:0009165; GO:0072522; GO:0009117; GO:0072521; GO:1901293; GO:0018130; GO:0019438; GO:0044271; GO:1901362; GO:1901566; GO:0006753; GO:0006725; GO:0034641; GO:0046483; GO:1901360; GO:1901564…	metabolic process		catalytic activity
164	CCT3	XP_003999670.1	T-Complex Protein 1 Subunit Gamma Isoform X1	19	32.508	9	60.5	High	High			[GO:0005524]; GO:0032559; GO:0035639; GO:0030554; GO:0032555; GO:0043168; GO:1901265; GO:0017076; GO:0032553; GO:0043167; GO:0097159; GO:1901363; GO:0000166; GO:0097367; GO:0005488; GO:0036094; GO:0003674			nucleotide binding
165	FGG	XP_003984974.1	Fibrinogen Gamma Chain	9	32.247	7	49.4	High	High	fca05150; fca04610; fca04611	Staphylococcus aureus infection; Complement and coagulation cascades; Platelet activation	[GO:0005102]; GO:0005515; GO:0005488; GO:0003674 [GO:0005198]; GO:0003674 [GO:0005577]; GO:0005615; GO:0043234; GO:0044421; GO:0032991; GO:0005575; GO:0005576 [GO:0005615]; GO:0044421; GO:0005575; GO:0005576 [GO:0007160]; GO:0031589; GO:0007155; GO:0022610; GO:0008150 [GO:0007165]; GO:0007154; GO:0009987; GO:0023052; GO:0050794; GO:0051716; GO:0008150; GO:0050789; GO:0050896; GO:0065007 [GO:00093…	cell organization and biogenesis;metabolic process;regulation of biological process;response to stimulus;transport	cell surface	protein binding;structural molecule activity
166	ACTN4	XP_019675142.1	Alpha-Actinin-4 Isoform X5	10	32.05	8	107.3	Peak Found	High			[GO:0016021]; GO:0031224; GO:0044425; GO:0005575; GO:0016020
167	PRDX1	XP_003990084.1	Peroxiredoxin-1	42	31.876	9	22.1	High	High	fca04146	Peroxisome	[GO:0000302]; GO:0006979; GO:1901700; GO:0006950; GO:0042221; GO:0050896; GO:0008150 [GO:0001895]; GO:0001894; GO:0048871; GO:0060249; GO:0032501; GO:0042592; GO:0008150; GO:0065008; GO:0065007 [GO:0003723]; GO:0003676; GO:0097159; GO:1901363; GO:0005488; GO:0003674 [GO:0004601]; GO:0016209; GO:0016684; GO:0003674; GO:0016491; GO:0003824 [GO:0005615]; GO:0044421; GO:0005575; GO:0005576 [GO:000563…	cell proliferation;cellular homeostasis;defense response;metabolic process;regulation of biological process;response to stimulus	cytoplasm;mitochondrion;nucleus	antioxidant activity;catalytic activity;protein binding;RNA binding
168	LRP; MVP	XP_006942168.1	Major Vault Protein Isoform X1	13	31.648	10	99.4	High	High			[GO:0005634]; GO:0043231; GO:0043227; GO:0043229; GO:0043226; GO:0044424; GO:0005575; GO:0005622; GO:0044464; GO:0005623 [GO:0005737]; GO:0044424; GO:0005622; GO:0044464; GO:0005575; GO:0005623 [GO:0005829]; GO:0044444; GO:0005737; GO:0044424; GO:0005622; GO:0044464; GO:0005575; GO:0005623 [GO:0005856]; GO:0043232; GO:0043228; GO:0043229; GO:0043226; GO:0044424; GO:0005575; GO:0005622; GO:0044464…	regulation of biological process;response to stimulus	cytoplasm;cytoskeleton;cytosol;membrane;nucleus	protein binding
169	CLEC11A	XP_003997518.1	C-Type Lectin Domain Family 11 Member A Isoform X1	23	31.566	8	35.6	High	High			[GO:0005576]; GO:0005575 [GO:0005615]; GO:0044421; GO:0005575; GO:0005576 [GO:0008083]; GO:0048018; GO:0005102; GO:0030545; GO:0005515; GO:0098772; GO:0005488; GO:0003674 [GO:0008284]; GO:0008283; GO:0042127; GO:0048522; GO:0008150; GO:0050794; GO:0009987; GO:0048518; GO:0050789; GO:0065007 [GO:0010469]; GO:0009966; GO:0065009; GO:0007165; GO:0010646; GO:0023051; GO:0048583; GO:0065007; GO:000715…	regulation of biological process	extracellular	protein binding
170	LIMS1	XP_003983910.1	Lim And Senescent Cell Antigen-Like-Containing Domain Protein 1 Isoform X2	20	31.561	6	44.4	High	High			[GO:0005886]; GO:0016020; GO:0044464; GO:0071944; GO:0005575; GO:0005623 [GO:0005911]; GO:0030054; GO:0005575 [GO:0005925]; GO:0005924; GO:0005912; GO:0030055; GO:0070161; GO:0030054; GO:0005575 [GO:0008270]; GO:0046914; GO:0046872; GO:0043169; GO:0043167; GO:0005488; GO:0003674 [GO:0010628]; GO:0010467; GO:0010468; GO:0010604; GO:0043170; GO:0060255; GO:0009893; GO:0071704; GO:0019222; GO:000815…	cell organization and biogenesis;regulation of biological process;response to stimulus	membrane	metal ion binding;protein binding
171	PGD	XP_003989530.1	6-Phosphogluconate Dehydrogenase, Decarboxylating	16	31.555	8	53.2	High	High	fca00480; fca00030; fca01200; fca01100	Glutathione metabolism; Pentose phosphate pathway; Carbon metabolism; Metabolic pathways	[GO:0004616]; GO:0016616; GO:0016614; GO:0016491; GO:0003824; GO:0003674 [GO:0005634]; GO:0043231; GO:0043227; GO:0043229; GO:0043226; GO:0044424; GO:0005575; GO:0005622; GO:0044464; GO:0005623 [GO:0006098]; GO:0006739; GO:0019682; GO:0019693; GO:0051156; GO:0046496; GO:0006081; GO:0006796; GO:0019637; GO:1901135; GO:0019362; GO:0044237; GO:0071704; GO:0006793; GO:0006733; GO:0009117; GO:0072524;…	metabolic process	nucleus	catalytic activity
172	PARVB	XP_003989413.3	Beta-Parvin Isoform X1	19	31.552	7	37.3	High	High	fca04510	Focal adhesion	[GO:0016021]; GO:0031224; GO:0044425; GO:0005575; GO:0016020
173	SERPIND1	XP_006938807.3	Heparin Cofactor 2	5	31.504	4	56.5	High	High	fca04610	Complement and coagulation cascades	[GO:0016021]; GO:0031224; GO:0044425; GO:0005575; GO:0016020
174	MYO1C	XP_003996470.1	Unconventional Myosin-Ic Isoform X1	14	31.47	11	121.7	High	High			[GO:0000166]; GO:0036094; GO:1901265; GO:0005488; GO:0097159; GO:1901363; GO:0003674 [GO:0003774]; GO:0017111; GO:0016462; GO:0016818; GO:0016817; GO:0016787; GO:0003824; GO:0003674 [GO:0005102]; GO:0005515; GO:0005488; GO:0003674 [GO:0005515]; GO:0005488; GO:0003674 [GO:0005524]; GO:0032559; GO:0035639; GO:0030554; GO:0032555; GO:0043168; GO:1901265; GO:0017076; GO:0032553; GO:0043167; GO:009715…	cell organization and biogenesis;regulation of biological process;response to stimulus;transport	cytoplasm;membrane	catalytic activity;motor activity;nucleotide binding;protein binding
175	FASN	XP_011287785.1	Fatty Acid Synthase	4	31.446	9	272.6	High	High	fca04910; fca04152; fca01212; fca00061; fca01100	Insulin signaling pathway; AMPK signaling pathway; Fatty acid metabolism; Fatty acid biosynthesis; Metabolic pathways	[GO:0009058]; GO:0008152; GO:0008150 [GO:0016021]; GO:0031224; GO:0044425; GO:0005575; GO:0016020 [GO:0016788]; GO:0016787; GO:0003824; GO:0003674 [GO:0055114]; GO:0008152; GO:0008150	metabolic process		catalytic activity
176	LOC101101529; ASL	XP_011288629.1	Argininosuccinate Lyase	20	31.444	9	51.7	High	High	fca00220; fca01230; fca00250; fca01100	Arginine biosynthesis; Biosynthesis of amino acids; Alanine, aspartate and glutamate metabolism; Metabolic pathways	[GO:0016021]; GO:0031224; GO:0044425; GO:0005575; GO:0016020
177	RHOA	XP_003982272.1	Transforming Protein RhoA	38	31.269	6	21.8	High	High	fca05133; fca05203; fca05100; fca05152; fca04022; fca04350; fca04270; fca04144; fca04670; fca04360; fca04621; fca04660; fca04921; fca04072; fca04024; fca04520; fca05200; fca05205; fca04150; fca04071; fca04062; fca04014; fca04015; fca05210; fca04722; fca04310; fca05206; fca04972; fca04611; fca04510; fca04810; fca04530	Pertussis; Viral carcinogenesis; Bacterial invasion of epithelial cells; Tuberculosis; cGMP-PKG signaling pathway; TGF-beta signaling pathway; Vascular smooth muscle contraction; Endocytosis; Leukocyte transendothelial migration; Axon guidance; NOD-like receptor signaling pathway; T cell receptor signaling pathway; Oxytocin signaling pathway; Phospholipase D signaling pathway; cAMP signaling path…	[GO:0000166]; GO:0036094; GO:1901265; GO:0005488; GO:0097159; GO:1901363; GO:0003674 [GO:0003924]; GO:0017111; GO:0016462; GO:0016818; GO:0016817; GO:0016787; GO:0003824; GO:0003674 [GO:0005525]; GO:0032550; GO:0032561; GO:0035639; GO:0001883; GO:0032549; GO:0019001; GO:0032555; GO:0043168; GO:1901265; GO:0001882; GO:0017076; GO:0032553; GO:0043167; GO:0097159; GO:1901363; GO:0036094; GO:0097367;…	cell differentiation;cell organization and biogenesis;cellular component movement;regulation of biological process;response to stimulus	cytosol;endosome;membrane	catalytic activity;nucleotide binding;protein binding
178	FMOD	XP_006942940.1	Fibromodulin	9	31.21	4	43.1	High	High			[GO:0005515]; GO:0005488; GO:0003674 [GO:0005576]; GO:0005575 [GO:0005578]; GO:0031012; GO:0044421; GO:0005575; GO:0005576 [GO:0005615]; GO:0044421; GO:0005575; GO:0005576 [GO:0007409]; GO:0048667; GO:0048812; GO:0061564; GO:0000904; GO:0048666; GO:0031175; GO:0120039; GO:0000902; GO:0048468; GO:0030182; GO:0120036; GO:0048858; GO:0032989; GO:0030154; GO:0048856; GO:0048869; GO:0048699; GO:003003…	cell organization and biogenesis	extracellular	protein binding
179	LDHB	XP_003988536.1	L-Lactate Dehydrogenase B Chain	25	31.18	7	36.6	High	High	fca00640; fca00010; fca04922; fca00270; fca00620; fca01100	Propanoate metabolism; Glycolysis / Gluconeogenesis; Glucagon signaling pathway; Cysteine and methionine metabolism; Pyruvate metabolism; Metabolic pathways	[GO:0003824]; GO:0003674 [GO:0004459]; GO:0004457; GO:0016616; GO:0016614; GO:0016491; GO:0003824; GO:0003674 [GO:0005737]; GO:0044424; GO:0005622; GO:0044464; GO:0005575; GO:0005623 [GO:0005975]; GO:0044238; GO:0071704; GO:0008152; GO:0008150 [GO:0016021]; GO:0031224; GO:0044425; GO:0005575; GO:0016020 [GO:0016491]; GO:0003824; GO:0003674 [GO:0016616]; GO:0016614; GO:0016491; GO:0003824; GO:0003…	metabolic process	cytoplasm	catalytic activity
180	PDIA3	XP_003987270.1	Protein Disulfide-Isomerase A3	21	31.17	9	56.8	High	High	fca04141; fca04612	Protein processing in endoplasmic reticulum; Antigen processing and presentation	[GO:0003723]; GO:0003676; GO:0097159; GO:1901363; GO:0005488; GO:0003674 [GO:0003756]; GO:0016864; GO:0140096; GO:0016860; GO:0003824; GO:0016853; GO:0003674 [GO:0005615]; GO:0044421; GO:0005575; GO:0005576 [GO:0005634]; GO:0043231; GO:0043227; GO:0043229; GO:0043226; GO:0044424; GO:0005575; GO:0005622; GO:0044464; GO:0005623 [GO:0005783]; GO:0012505; GO:0043231; GO:0044444; GO:0044464; GO:004322…	cellular homeostasis;metabolic process;regulation of biological process;response to stimulus	cell surface;endoplasmic reticulum;nucleus	catalytic activity;protein binding;RNA binding
181	RAB11B	XP_003981831.1	Ras-Related Protein Rab-11B	42	31.049	9	24.5	High	High	fca04962; fca04144; fca04152	Vasopressin-regulated water reabsorption; Endocytosis; AMPK signaling pathway	[GO:0005525]; GO:0032550; GO:0032561; GO:0035639; GO:0001883; GO:0032549; GO:0019001; GO:0032555; GO:0043168; GO:1901265; GO:0001882; GO:0017076; GO:0032553; GO:0043167; GO:0097159; GO:1901363; GO:0036094; GO:0097367; GO:0000166; GO:0005488; GO:0003674 [GO:0007264]; GO:0035556; GO:0007165; GO:0007154; GO:0009987; GO:0023052; GO:0050794; GO:0051716; GO:0008150; GO:0050789; GO:0050896; GO:0065007	regulation of biological process;response to stimulus		nucleotide binding
182	IGFALS	XP_006942630.3	Insulin-Like Growth Factor-Binding Protein Complex Acid Labile Subunit	7	30.692	5	73.3	High	High			[GO:0016021]; GO:0031224; GO:0044425; GO:0005575; GO:0016020
183	RAB1B	XP_003993713.1	Ras-Related Protein Rab-1B	42	30.302	8	22.2	High	High	fca05134	Legionellosis	[GO:0000139]; GO:0044431; GO:0098588; GO:0098791; GO:0005794; GO:0044444; GO:0044446; GO:0031090; GO:0031984; GO:0012505; GO:0043231; GO:0005737; GO:0044424; GO:0043229; GO:0044422; GO:0016020; GO:0043227; GO:0044464; GO:0005622; GO:0043226; GO:0005575; GO:0005623 [GO:0003924]; GO:0017111; GO:0016462; GO:0016818; GO:0016817; GO:0016787; GO:0003824; GO:0003674 [GO:0005525]; GO:0032550; GO:0032561;…	cell organization and biogenesis;regulation of biological process;response to stimulus;transport	Golgi;membrane;mitochondrion	catalytic activity;nucleotide binding
184	TIE1	XP_011283071.1	Tyrosine-Protein Kinase Receptor Tie-1	7	30.084	6	119.8	High	High			[GO:0004672]; GO:0016301; GO:0016773; GO:0140096; GO:0016772; GO:0003824; GO:0016740; GO:0003674 [GO:0005515]; GO:0005488; GO:0003674 [GO:0005524]; GO:0032559; GO:0035639; GO:0030554; GO:0032555; GO:0043168; GO:1901265; GO:0017076; GO:0032553; GO:0043167; GO:0097159; GO:1901363; GO:0000166; GO:0097367; GO:0005488; GO:0036094; GO:0003674 [GO:0006468]; GO:0006464; GO:0016310; GO:0036211; GO:0044267…	metabolic process		catalytic activity;nucleotide binding;protein binding
185	TG	XP_004000173.2	Thyroglobulin	3	30.002	6	300.8	High	High	fca05320; fca04918	Autoimmune thyroid disease; Thyroid hormone synthesis	[GO:0016021]; GO:0031224; GO:0044425; GO:0005575; GO:0016020
186	CAND1	XP_019690750.1	Cullin-Associated NEDD8-Dissociated Protein 1 Isoform X2	10	29.903	10	119.1	High	High
187	AFM	XP_019684940.1	Afamin	8	29.697	5	68.7	High	High			[GO:0016021]; GO:0031224; GO:0044425; GO:0005575; GO:0016020
188	FAP	XP_011283649.1	Prolyl Endopeptidase Fap Isoform X1	14	29.374	9	87.7	High	High			[GO:0003847]; GO:0052689; GO:0016788; GO:0016787; GO:0003824; GO:0003674 [GO:0006508]; GO:0019538; GO:0043170; GO:0044238; GO:1901564; GO:0071704; GO:0008152; GO:0006807; GO:0008150 [GO:0008236]; GO:0017171; GO:0070011; GO:0016787; GO:0008233; GO:0003824; GO:0140096; GO:0003674 [GO:0016021]; GO:0031224; GO:0044425; GO:0005575; GO:0016020 [GO:0016042]; GO:0006629; GO:1901575; GO:0044238; GO:007170…	metabolic process		catalytic activity
189	LOC102899210	XP_019687248.1	Histone H2A Type 1-E Isoform X1	25	29.192	4	20.3	High	High			[GO:0016021]; GO:0031224; GO:0044425; GO:0005575; GO:0016020
190	USO1	XP_019685502.1	General Vesicular Transport Factor P115	10	28.767	8	106	High	High			[GO:0016021]; GO:0031224; GO:0044425; GO:0005575; GO:0016020
191	PRKAR1A	XP_006940584.1	cAMP-Dependent Protein Kinase Type I-Alpha Regulatory Subunit	22	28.662	7	42.9	High	High	fca04910	Insulin signaling pathway	[GO:0000166]; GO:0036094; GO:1901265; GO:0005488; GO:0097159; GO:1901363; GO:0003674 [GO:0001707]; GO:0001704; GO:0048332; GO:0007369; GO:0048646; GO:0007498; GO:0048729; GO:0048598; GO:0009653; GO:0032502; GO:0009888; GO:0009790; GO:0048856; GO:0008150; GO:0007275; GO:0032501 [GO:0001772]; GO:0044459; GO:0005886; GO:0044425; GO:0044464; GO:0016020; GO:0071944; GO:0005575; GO:0005623 [GO:0001932]…	cell organization and biogenesis;cell proliferation;regulation of biological process	cytoplasm;membrane	enzyme regulator activity;nucleotide binding;protein binding
192	PTPRF	XP_019692410.1	Receptor-Type Tyrosine-Protein Phosphatase F Isoform X1	5	28.648	8	214.8	Peak Found	High			[GO:0016021]; GO:0031224; GO:0044425; GO:0005575; GO:0016020
193	OGN	XP_011286508.1	Mimecan	20	28.387	6	33.9	High	High			[GO:0005515]; GO:0005488; GO:0003674			protein binding
194	ALDH9A1	XP_003999581.1	4-Trimethylaminobutyraldehyde Dehydrogenase Isoform X1	17	28.376	7	56.2	High	High	fca00053; fca00280; fca00010; fca00561; fca00620; fca00340; fca00410; fca00310; fca00071; fca00330; fca00380; fca01100	Ascorbate and aldarate metabolism; Valine, leucine and isoleucine degradation; Glycolysis / Gluconeogenesis; Glycerolipid metabolism; Pyruvate metabolism; Histidine metabolism; beta-Alanine metabolism; Lysine degradation; Fatty acid degradation; Arginine and proline metabolism; Tryptophan metabolism; Metabolic pathways	[GO:0004029]; GO:0016620; GO:0016903; GO:0016491; GO:0003824; GO:0003674 [GO:0006081]; GO:0044237; GO:0071704; GO:0008152; GO:0009987; GO:0008150 [GO:0008152]; GO:0008150 [GO:0016491]; GO:0003824; GO:0003674 [GO:0019145]; GO:0004029; GO:0016620; GO:0016903; GO:0016491; GO:0003824; GO:0003674 [GO:0042136]; GO:0042133; GO:0044249; GO:0001505; GO:0044237; GO:0009058; GO:0065008; GO:0008152; GO:00099…	metabolic process		catalytic activity
195	GNAI2	XP_011289977.1	Guanine Nucleotide-Binding Protein G(I) Subunit Alpha-2	33	28.363	9	38.7	High	High	fca04971; fca05133; fca04723; fca04728; fca04726; fca05032; fca04022; fca04261; fca05145; fca04730; fca04724; fca05034; fca04670; fca04915; fca04360; fca04725; fca04914; fca04921; fca04916; fca04024; fca05200; fca04923; fca04071; fca04062; fca04015; fca04924; fca04713; fca05012; fca04611; fca04540; fca05030; fca05142; fca04530; fca04727	Gastric acid secretion; Pertussis; Retrograde endocannabinoid signaling; Dopaminergic synapse; Serotonergic synapse; Morphine addiction; cGMP-PKG signaling pathway; Adrenergic signaling in cardiomyocytes; Toxoplasmosis; Long-term depression; Glutamatergic synapse; Alcoholism; Leukocyte transendothelial migration; Estrogen signaling pathway; Axon guidance; Cholinergic synapse; Progesterone-mediate…	[GO:0003924]; GO:0017111; GO:0016462; GO:0016818; GO:0016817; GO:0016787; GO:0003824; GO:0003674 [GO:0004871]; GO:0003674 [GO:0005525]; GO:0032550; GO:0032561; GO:0035639; GO:0001883; GO:0032549; GO:0019001; GO:0032555; GO:0043168; GO:1901265; GO:0001882; GO:0017076; GO:0032553; GO:0043167; GO:0097159; GO:1901363; GO:0036094; GO:0097367; GO:0000166; GO:0005488; GO:0003674 [GO:0007186]; GO:0007165…	regulation of biological process;response to stimulus		catalytic activity;nucleotide binding;protein binding;signal transducer activity
196	AMY2B; LOC101093124	XP_003990428.1	Alpha-Amylase 2B	6	28.291	3	57.8	High	High	fca00500; fca04973; fca01100	Starch and sucrose metabolism; Carbohydrate digestion and absorption; Metabolic pathways	[GO:0003824]; GO:0003674 [GO:0004556]; GO:0016160; GO:0004553; GO:0016798; GO:0016787; GO:0003824; GO:0003674 [GO:0005975]; GO:0044238; GO:0071704; GO:0008152; GO:0008150 [GO:0008152]; GO:0008150 [GO:0016787]; GO:0003824; GO:0003674 [GO:0016798]; GO:0016787; GO:0003824; GO:0003674 [GO:0043169]; GO:0043167; GO:0005488; GO:0003674 [GO:0103025]; GO:0004553; GO:0016798; GO:0016787; GO:0003824; GO:000…	metabolic process		catalytic activity
197	MST1	XP_003982280.1	Hepatocyte Growth Factor-Like Protein Isoform X1	10	28.24	7	82.1	High	High			[GO:0004252]; GO:0004175; GO:0008236; GO:0070011; GO:0017171; GO:0008233; GO:0016787; GO:0140096; GO:0003824; GO:0003674 [GO:0005615]; GO:0044421; GO:0005575; GO:0005576 [GO:0005773]; GO:0043231; GO:0044444; GO:0043227; GO:0043229; GO:0005737; GO:0044424; GO:0043226; GO:0005622; GO:0044464; GO:0005575; GO:0005623 [GO:0006508]; GO:0019538; GO:0043170; GO:0044238; GO:1901564; GO:0071704; GO:0008152…	metabolic process;regulation of biological process	vacuole	catalytic activity
198	CFL1	XP_003993693.1	Cofilin-1	46	28.177	5	18.5	High	High	fca05133; fca04666; fca04360; fca04810	Pertussis; Fc gamma R-mediated phagocytosis; Axon guidance; Regulation of actin cytoskeleton	[GO:0003779]; GO:0008092; GO:0005515; GO:0005488; GO:0003674 [GO:0005622]; GO:0044464; GO:0005575; GO:0005623 [GO:0015629]; GO:0005856; GO:0043232; GO:0043228; GO:0043229; GO:0043226; GO:0044424; GO:0005575; GO:0005622; GO:0044464; GO:0005623 [GO:0030042]; GO:0008154; GO:0051261; GO:0007015; GO:0043624; GO:0030036; GO:0097435; GO:0043241; GO:0007010; GO:0030029; GO:0016043; GO:0032984; GO:0071822…	cell organization and biogenesis	cytoskeleton	protein binding
199	ALDH1L1	XP_019680596.1	Cytosolic 10-Formyltetrahydrofolate Dehydrogenase	9	27.724	6	114.9	High	High			[GO:0016021]; GO:0031224; GO:0044425; GO:0005575; GO:0016020
200	APOH	XP_019673693.1	Beta-2-Glycoprotein 1	14	27.675	6	38.1	High	High			[GO:0001937]; GO:0001935; GO:0001936; GO:0050680; GO:0050673; GO:0050678; GO:0008285; GO:0008283; GO:0042127; GO:0048523; GO:0008150; GO:0050794; GO:0009987; GO:0048519; GO:0050789; GO:0065007 [GO:0005543]; GO:0008289; GO:0043168; GO:0005488; GO:0043167; GO:0003674 [GO:0005576]; GO:0005575 [GO:0005615]; GO:0044421; GO:0005575; GO:0005576 [GO:0006641]; GO:0006639; GO:0006638; GO:0046486; GO:004425…	metabolic process;regulation of biological process;response to stimulus	cell surface;extracellular	enzyme regulator activity;protein binding
201	LOC101091785	XP_003985767.1	Histone H1.4	23	27.55	6	21.8	High	Not Found			[GO:0000122]; GO:0006357; GO:0006366; GO:0045892; GO:0006355; GO:0006351; GO:0010629; GO:1903507; GO:2000113; GO:0010468; GO:1903506; GO:2000112; GO:0010467; GO:0034645; GO:0097659; GO:0010605; GO:1902679; GO:0010558; GO:0031327; GO:0060255; GO:2001141; GO:0010556; GO:0031326; GO:0043170; GO:0009059; GO:0044249; GO:0044260; GO:0032774; GO:0009892; GO:0051253; GO:0009890; GO:0031324; GO:0019222; G…	cell organization and biogenesis;metabolic process;regulation of biological process	chromosome;nucleus	DNA binding;RNA binding
202	NPEPPS	XP_019673334.1	Puromycin-Sensitive Aminopeptidase Isoform X1	11	27.374	9	94.1	High	High			[GO:0016021]; GO:0031224; GO:0044425; GO:0005575; GO:0016020
203	IDH1	XP_006935577.1	Isocitrate Dehydrogenase [NADP] Cytoplasmic	16	26.991	5	46.7	High	High	fca00020; fca01210; fca00480; fca01200; fca04146; fca01230; fca01100	Citrate cycle (TCA cycle); 2-Oxocarboxylic acid metabolism; Glutathione metabolism; Carbon metabolism; Peroxisome; Biosynthesis of amino acids; Metabolic pathways	[GO:0000287]; GO:0046872; GO:0043169; GO:0043167; GO:0005488; GO:0003674 [GO:0004358]; GO:0008080; GO:0016407; GO:0016410; GO:0016747; GO:0016746; GO:0016740; GO:0003824; GO:0003674 [GO:0004450]; GO:0004448; GO:0016616; GO:0016614; GO:0016491; GO:0003824; GO:0003674 [GO:0006099]; GO:0006101; GO:0009060; GO:0044238; GO:0072350; GO:0045333; GO:0008152; GO:0019752; GO:0015980; GO:0008150; GO:0043436…	metabolic process		catalytic activity;metal ion binding;nucleotide binding
204	ACTR3	XP_006935306.2	Actin-Related Protein 3	31	26.926	8	47.7	High	High			[GO:0016021]; GO:0031224; GO:0044425; GO:0005575; GO:0016020
205	ITIH1	XP_003982368.1	Inter-Alpha-Trypsin Inhibitor Heavy Chain H1	3	26.72	3	101.1	High	High			[GO:0004867]; GO:0004866; GO:0030414; GO:0061135; GO:0004857; GO:0061134; GO:0030234; GO:0098772; GO:0003674 [GO:0030212]; GO:0019752; GO:1903510; GO:0043436; GO:0030203; GO:0006082; GO:0006022; GO:0044237; GO:0044281; GO:0071704; GO:0043170; GO:1901135; GO:1901564; GO:0008152; GO:0009987; GO:0006807; GO:0008150	metabolic process		enzyme regulator activity
206	CCT4	XP_003984083.1	T-Complex Protein 1 Subunit Delta	16	26.71	6	58	High	High			[GO:0005524]; GO:0032559; GO:0035639; GO:0030554; GO:0032555; GO:0043168; GO:1901265; GO:0017076; GO:0032553; GO:0043167; GO:0097159; GO:1901363; GO:0000166; GO:0097367; GO:0005488; GO:0036094; GO:0003674 [GO:0016021]; GO:0031224; GO:0044425; GO:0005575; GO:0016020			nucleotide binding
207	TCP1	XP_003986736.1	T-Complex Protein 1 Subunit Alpha	16	26.66	6	60.2	High	High			[GO:0005524]; GO:0032559; GO:0035639; GO:0030554; GO:0032555; GO:0043168; GO:1901265; GO:0017076; GO:0032553; GO:0043167; GO:0097159; GO:1901363; GO:0000166; GO:0097367; GO:0005488; GO:0036094; GO:0003674 [GO:0016021]; GO:0031224; GO:0044425; GO:0005575; GO:0016020			nucleotide binding
208	OLFML3	XP_003990536.2	Olfactomedin-Like Protein 3	25	26.532	9	46	High	High			[GO:1903561]; GO:0031982; GO:0043230; GO:0043227; GO:0043226; GO:0044421; GO:0005575; GO:0005576
209	CDC42	XP_003989684.1	Cell Division Control Protein 42 Homolog Isoform X1	42	26.463	7	21.3	High	High	fca04932; fca04010; fca05203; fca05100; fca04370; fca04144; fca04670; fca04666; fca04360; fca04660; fca04933; fca04520; fca05212; fca05200; fca05205; fca04062; fca04014; fca05211; fca04015; fca04912; fca04722; fca05132; fca04510; fca04810; fca04530	Non-alcoholic fatty liver disease (NAFLD); MAPK signaling pathway; Viral carcinogenesis; Bacterial invasion of epithelial cells; VEGF signaling pathway; Endocytosis; Leukocyte transendothelial migration; Fc gamma R-mediated phagocytosis; Axon guidance; T cell receptor signaling pathway; AGE-RAGE signaling pathway in diabetic complications; Adherens junction; Pancreatic cancer; Pathways in cancer;…	[GO:0000166]; GO:0036094; GO:1901265; GO:0005488; GO:0097159; GO:1901363; GO:0003674 [GO:0000322]; GO:0005773; GO:0043231; GO:0044444; GO:0043227; GO:0043229; GO:0005737; GO:0044424; GO:0043226; GO:0005622; GO:0044464; GO:0005575; GO:0005623 [GO:0001934]; GO:0001932; GO:0006468; GO:0031401; GO:0042327; GO:0031399; GO:0042325; GO:0006464; GO:0016310; GO:0032270; GO:0045937; GO:0032268; GO:0019220;…	cell communication;cell differentiation;cell organization and biogenesis;cellular component movement;metabolic process;regulation of biological process;response to stimulus;transport	cytoplasm;cytosol;membrane;vacuole	catalytic activity;nucleotide binding;protein binding
210	ANXA4	XP_011279416.1	Annexin A4	28	26.421	7	35.9	High	High			[GO:0005509]; GO:0046872; GO:0043169; GO:0043167; GO:0005488; GO:0003674 [GO:0005544]; GO:0005543; GO:0008289; GO:0043168; GO:0005488; GO:0043167; GO:0003674 [GO:0005634]; GO:0043231; GO:0043227; GO:0043229; GO:0043226; GO:0044424; GO:0005575; GO:0005622; GO:0044464; GO:0005623 [GO:0005737]; GO:0044424; GO:0005622; GO:0044464; GO:0005575; GO:0005623 [GO:0005886]; GO:0016020; GO:0044464; GO:007194…	cell differentiation;regulation of biological process;response to stimulus	cell surface;cytoplasm;membrane;nucleus	metal ion binding;protein binding
211	ITGB3	XP_003997084.1	Integrin Beta-3 Isoform X2	15	26.409	9	86.6	High	High	fca05414; fca04919; fca04512; fca05205; fca04145; fca04380; fca04151; fca05410; fca04640; fca04015; fca05206; fca04611; fca04510; fca04810; fca05412	Dilated cardiomyopathy; Thyroid hormone signaling pathway; ECM-receptor interaction; Proteoglycans in cancer; Phagosome; Osteoclast differentiation; PI3K-Akt signaling pathway; Hypertrophic cardiomyopathy (HCM); Hematopoietic cell lineage; Rap1 signaling pathway; MicroRNAs in cancer; Platelet activation; Focal adhesion; Regulation of actin cytoskeleton; Arrhythmogenic right ventricular cardiomyop…	[GO:0016021]; GO:0031224; GO:0044425; GO:0005575; GO:0016020
212	LOC101085959; RAB7A	XP_011278541.1	Ras-Related Protein Rab-7A	31	26.379	5	23.5	High	High	fca05152; fca04144; fca05146; fca04145; fca05132	Tuberculosis; Endocytosis; Amoebiasis; Phagosome; Salmonella infection	[GO:0003924]; GO:0017111; GO:0016462; GO:0016818; GO:0016817; GO:0016787; GO:0003824; GO:0003674 [GO:0005524]; GO:0032559; GO:0035639; GO:0030554; GO:0032555; GO:0043168; GO:1901265; GO:0017076; GO:0032553; GO:0043167; GO:0097159; GO:1901363; GO:0000166; GO:0097367; GO:0005488; GO:0036094; GO:0003674 [GO:0005525]; GO:0032550; GO:0032561; GO:0035639; GO:0001883; GO:0032549; GO:0019001; GO:0032555;…	regulation of biological process;response to stimulus		catalytic activity;nucleotide binding
213	PGK2	XP_003986275.1	Phosphoglycerate Kinase 2	15	26.246	5	44.8	Peak Found	High	fca00010; fca01200; fca01230; fca01100	Glycolysis / Gluconeogenesis; Carbon metabolism; Biosynthesis of amino acids; Metabolic pathways	[GO:0000166]; GO:0036094; GO:1901265; GO:0005488; GO:0097159; GO:1901363; GO:0003674 [GO:0004618]; GO:0016301; GO:0016774; GO:0016772; GO:0016740; GO:0003824; GO:0003674 [GO:0005524]; GO:0032559; GO:0035639; GO:0030554; GO:0032555; GO:0043168; GO:1901265; GO:0017076; GO:0032553; GO:0043167; GO:0097159; GO:1901363; GO:0000166; GO:0097367; GO:0005488; GO:0036094; GO:0003674 [GO:0005634]; GO:0043231…	cellular component movement;metabolic process	nucleus	catalytic activity;nucleotide binding
214	RSU1	XP_003988177.1	Ras Suppressor Protein 1 Isoform X1	25	26.033	7	31.5	High	High			[GO:0005515]; GO:0005488; GO:0003674 [GO:0005925]; GO:0005924; GO:0005912; GO:0030055; GO:0070161; GO:0030054; GO:0005575 [GO:0010811]; GO:0010810; GO:0031589; GO:0045785; GO:0030155; GO:0007155; GO:0048518; GO:0050789; GO:0022610; GO:0008150; GO:0065007 [GO:0043547]; GO:0043087; GO:0051345; GO:0051336; GO:0043085; GO:0050790; GO:0044093; GO:0065009; GO:0065007; GO:0008150 [GO:0070062]; GO:000561…	regulation of biological process		protein binding
215	YWHAG	XP_003998588.1	14-3-3 Protein Gamma	23	26.027	7	28.3	High	High	fca04390; fca05203; fca05169; fca04114; fca04151; fca04110	Hippo signaling pathway; Viral carcinogenesis; Epstein-Barr virus infection; Oocyte meiosis; PI3K-Akt signaling pathway; Cell cycle	[GO:0019904]; GO:0005515; GO:0005488; GO:0003674			protein binding
216	LOC101091020	XP_003985764.1	Histone H1.4-Like	24	26.022	6	21.6	High	Peak Found			[GO:0000786]; GO:0000785; GO:0032993; GO:0044427; GO:0044815; GO:0032991; GO:0005694; GO:0044446; GO:0005575; GO:0043232; GO:0043229; GO:0044422; GO:0044424; GO:0043228; GO:0043226; GO:0005622; GO:0044464; GO:0005623 [GO:0003677]; GO:0003676; GO:0097159; GO:1901363; GO:0005488; GO:0003674 [GO:0005634]; GO:0043231; GO:0043227; GO:0043229; GO:0043226; GO:0044424; GO:0005575; GO:0005622; GO:0044464;…	cell organization and biogenesis	chromosome;nucleus	DNA binding
217	ARF5	XP_019680627.1	ADP-Ribosylation Factor 5, Partial	39	25.956	5	20.4	High	High			[GO:0005525]; GO:0032550; GO:0032561; GO:0035639; GO:0001883; GO:0032549; GO:0019001; GO:0032555; GO:0043168; GO:1901265; GO:0001882; GO:0017076; GO:0032553; GO:0043167; GO:0097159; GO:1901363; GO:0036094; GO:0097367; GO:0000166; GO:0005488; GO:0003674 [GO:0005622]; GO:0044464; GO:0005575; GO:0005623 [GO:0007264]; GO:0035556; GO:0007165; GO:0007154; GO:0009987; GO:0023052; GO:0050794; GO:0051716;…	regulation of biological process;response to stimulus		nucleotide binding
218	LOC101093016	XP_003985772.1	Histone H1.2	24	25.952	6	21.3	High	Not Found			[GO:0000122]; GO:0006357; GO:0006366; GO:0045892; GO:0006355; GO:0006351; GO:0010629; GO:1903507; GO:2000113; GO:0010468; GO:1903506; GO:2000112; GO:0010467; GO:0034645; GO:0097659; GO:0010605; GO:1902679; GO:0010558; GO:0031327; GO:0060255; GO:2001141; GO:0010556; GO:0031326; GO:0043170; GO:0009059; GO:0044249; GO:0044260; GO:0032774; GO:0009892; GO:0051253; GO:0009890; GO:0031324; GO:0019222; G…	cell organization and biogenesis;metabolic process;regulation of biological process	chromosome;nucleus	DNA binding;RNA binding
219	AKR1A1	XP_006934756.1	Alcohol Dehydrogenase [NADP(+)]	25	25.855	6	36.7	High	High	fca00010; fca00561; fca00040; fca01100	Glycolysis / Gluconeogenesis; Glycerolipid metabolism; Pentose and glucuronate interconversions; Metabolic pathways	[GO:0004032]; GO:0008106; GO:0004033; GO:0016616; GO:0016614; GO:0016491; GO:0003824; GO:0003674 [GO:0005615]; GO:0044421; GO:0005575; GO:0005576 [GO:0005829]; GO:0044444; GO:0005737; GO:0044424; GO:0005622; GO:0044464; GO:0005575; GO:0005623 [GO:0016324]; GO:0045177; GO:0098590; GO:0044464; GO:0016020; GO:0044459; GO:0005575; GO:0005623; GO:0005886; GO:0044425; GO:0071944 [GO:0016491]; GO:000382…	metabolic process	cytosol;membrane	catalytic activity
220	FAT1	XP_019683834.1	Protocadherin Fat 1 Isoform X1	3	25.695	8	509	Peak Found	High			[GO:0016021]; GO:0031224; GO:0044425; GO:0005575; GO:0016020
221	LOC105260060	XP_011278191.1	Polyubiquitin-B-Like, Partial	56	25.661	5	21.2	High	High	fca03320	PPAR signaling pathway	[GO:0005515]; GO:0005488; GO:0003674			protein binding
222	ARF4	XP_003982414.1	ADP-Ribosylation Factor 4	38	25.29	5	20.5	High	High			[GO:0000166]; GO:0036094; GO:1901265; GO:0005488; GO:0097159; GO:1901363; GO:0003674 [GO:0003924]; GO:0017111; GO:0016462; GO:0016818; GO:0016817; GO:0016787; GO:0003824; GO:0003674 [GO:0004871]; GO:0003674 [GO:0005154]; GO:0070851; GO:0005102; GO:0005515; GO:0005488; GO:0003674 [GO:0005525]; GO:0032550; GO:0032561; GO:0035639; GO:0001883; GO:0032549; GO:0019001; GO:0032555; GO:0043168; GO:190126…	cellular component movement;metabolic process;regulation of biological process;response to stimulus;transport	cytosol;membrane	catalytic activity;nucleotide binding;protein binding;signal transducer activity
223	EHD2	XP_003997662.1	EH Domain-Containing Protein 2	14	25.215	6	61.3	High	High	fca04144	Endocytosis	[GO:0005509]; GO:0046872; GO:0043169; GO:0043167; GO:0005488; GO:0003674 [GO:0005515]; GO:0005488; GO:0003674 [GO:0005525]; GO:0032550; GO:0032561; GO:0035639; GO:0001883; GO:0032549; GO:0019001; GO:0032555; GO:0043168; GO:1901265; GO:0001882; GO:0017076; GO:0032553; GO:0043167; GO:0097159; GO:1901363; GO:0036094; GO:0097367; GO:0000166; GO:0005488; GO:0003674 [GO:0005829]; GO:0044444; GO:0005737…	cell organization and biogenesis;regulation of biological process;transport	cytoskeleton;cytosol;membrane	metal ion binding;nucleotide binding;protein binding
224	EIF4A2	XP_003991859.1	Eukaryotic Initiation Factor 4A-Ii	20	25.171	7	46.4	High	High	fca03013	RNA transport	[GO:0000166]; GO:0036094; GO:1901265; GO:0005488; GO:0097159; GO:1901363; GO:0003674 [GO:0003676]; GO:0097159; GO:1901363; GO:0005488; GO:0003674 [GO:0003677]; GO:0003676; GO:0097159; GO:1901363; GO:0005488; GO:0003674 [GO:0003723]; GO:0003676; GO:0097159; GO:1901363; GO:0005488; GO:0003674 [GO:0004004]; GO:0003724; GO:0008026; GO:0008186; GO:0004386; GO:0140098; GO:0042623; GO:0070035; GO:001711…	metabolic process;regulation of biological process	cytoplasm	catalytic activity;DNA binding;nucleotide binding;RNA binding
225	EDIL3	XP_011282716.1	EGF-Like Repeat And Discoidin I-Like Domain-Containing Protein 3 Isoform X1	16	25.023	8	54	High	High			[GO:0005515]; GO:0005488; GO:0003674			protein binding
226	VAT1	XP_003996965.3	Synaptic Vesicle Membrane Protein Vat-1 Homolog	26	24.942	7	42.5	High	High			[GO:0016021]; GO:0031224; GO:0044425; GO:0005575; GO:0016020 [GO:0055114]; GO:0008152; GO:0008150	metabolic process
227	ADSL	XP_003989329.1	Adenylosuccinate Lyase Isoform X1	18	24.811	6	55.5	High	High	fca00230; fca00250; fca01100	Purine metabolism; Alanine, aspartate and glutamate metabolism; Metabolic pathways	[GO:0003824]; GO:0003674 [GO:0004018]; GO:0016842; GO:0016840; GO:0016829; GO:0003824; GO:0003674 [GO:0005739]; GO:0043231; GO:0044444; GO:0043227; GO:0043229; GO:0005737; GO:0044424; GO:0043226; GO:0005622; GO:0044464; GO:0005575; GO:0005623 [GO:0006164]; GO:0006163; GO:0009165; GO:0072522; GO:0009117; GO:0072521; GO:1901293; GO:0018130; GO:0019438; GO:0044271; GO:1901362; GO:1901566; GO:0006753…	cell organization and biogenesis;metabolic process	mitochondrion	catalytic activity
228	G6PD	XP_004001079.3	Glucose-6-Phosphate 1-Dehydrogenase Isoform X2	22	24.61	9	59.4	High	High	fca00480; fca00030; fca01200; fca05230; fca01100	Glutathione metabolism; Pentose phosphate pathway; Carbon metabolism; Central carbon metabolism in cancer; Metabolic pathways	[GO:0004345]; GO:0016616; GO:0016614; GO:0016491; GO:0003824; GO:0003674 [GO:0006006]; GO:0019318; GO:0005996; GO:0005975; GO:0044281; GO:0044238; GO:0071704; GO:0008152; GO:0008150 [GO:0050661]; GO:0000166; GO:0050662; GO:0036094; GO:1901265; GO:0048037; GO:0005488; GO:0097159; GO:1901363; GO:0003674 [GO:0055114]; GO:0008152; GO:0008150	metabolic process		catalytic activity;nucleotide binding
229	ADK	XP_006937962.1	Adenosine Kinase Isoform X1	15	24.54	6	40.6	High	High	fca00230; fca01100	Purine metabolism; Metabolic pathways	[GO:0003723]; GO:0003676; GO:0097159; GO:1901363; GO:0005488; GO:0003674 [GO:0004001]; GO:0016773; GO:0019206; GO:0016772; GO:0019205; GO:0016740; GO:0016301; GO:0003824; GO:0003674 [GO:0005634]; GO:0043231; GO:0043227; GO:0043229; GO:0043226; GO:0044424; GO:0005575; GO:0005622; GO:0044464; GO:0005623 [GO:0005654]; GO:0031981; GO:0044428; GO:0070013; GO:0005634; GO:0044446; GO:0043229; GO:0043233…	metabolic process	cytosol;nucleus	catalytic activity;RNA binding
230	AGL	XP_011283142.1	Glycogen Debranching Enzyme	5	24.209	6	174.6	High	High	fca00500; fca01100	Starch and sucrose metabolism; Metabolic pathways	[GO:0016021]; GO:0031224; GO:0044425; GO:0005575; GO:0016020
231	LOC105260573	XP_019685945.1	Heat Shock 70 kDa Protein 1B-Like	47	24.12	5	13.4	High	High
232	CPB2	XP_019682228.1	Carboxypeptidase B2	13	24.083	4	48.9	High	High			[GO:0004180]; GO:0008238; GO:0070011; GO:0008233; GO:0016787; GO:0140096; GO:0003824; GO:0003674 [GO:0004181]; GO:0004180; GO:0008235; GO:0008238; GO:0008237; GO:0070011; GO:0008233; GO:0016787; GO:0140096; GO:0003824; GO:0003674 [GO:0006508]; GO:0019538; GO:0043170; GO:0044238; GO:1901564; GO:0071704; GO:0008152; GO:0006807; GO:0008150 [GO:0008270]; GO:0046914; GO:0046872; GO:0043169; GO:0043167…	metabolic process		catalytic activity;metal ion binding
233	PDE5A	XP_011279960.2	cGMP-Specific 3',5'-Cyclic Phosphodiesterase Isoform X1	9	24.065	6	98.5	High	High			[GO:0016021]; GO:0031224; GO:0044425; GO:0005575; GO:0016020
234	RAB1A	XP_003984106.1	Ras-Related Protein Rab-1A	36	24.044	7	22.7	High	Not Found	fca05134	Legionellosis	[GO:0000045]; GO:0070925; GO:1905037; GO:0006996; GO:0022607; GO:0007033; GO:0016236; GO:0016043; GO:0044085; GO:0006914; GO:0009987; GO:0071840; GO:0044248; GO:0061919; GO:0008150; GO:0009056; GO:0044237; GO:0008152 [GO:0000139]; GO:0044431; GO:0098588; GO:0098791; GO:0005794; GO:0044444; GO:0044446; GO:0031090; GO:0031984; GO:0012505; GO:0043231; GO:0005737; GO:0044424; GO:0043229; GO:0044422; …	cell organization and biogenesis;cellular component movement;defense response;metabolic process;regulation of biological process;response to stimulus;transport	Golgi;membrane	catalytic activity;nucleotide binding;protein binding
235	PZP	XP_011282104.1	Pregnancy Zone Protein	2	24.042	4	163.5	High	High	fca04610	Complement and coagulation cascades	[GO:0004866]; GO:0030414; GO:0061135; GO:0004857; GO:0061134; GO:0030234; GO:0098772; GO:0003674 [GO:0005576]; GO:0005575 [GO:0005615]; GO:0044421; GO:0005575; GO:0005576 [GO:0016021]; GO:0031224; GO:0044425; GO:0005575; GO:0016020		extracellular	enzyme regulator activity
236	ARHGDIA	XP_003997322.1	Rho GDP-Dissociation Inhibitor 1	44	23.98	4	23.3	High	High	fca04962; fca04722	Vasopressin-regulated water reabsorption; Neurotrophin signaling pathway	[GO:0005094]; GO:0005092; GO:0030695; GO:0060589; GO:0030234; GO:0098772; GO:0003674 [GO:0005737]; GO:0044424; GO:0005622; GO:0044464; GO:0005575; GO:0005623 [GO:0050790]; GO:0065009; GO:0065007; GO:0008150	regulation of biological process	cytoplasm	enzyme regulator activity
237	COL15A1	XP_006939374.1	Collagen Alpha-1(XV) Chain	5	23.975	6	139.7	High	High	fca04974	Protein digestion and absorption	[GO:0005198]; GO:0003674 [GO:0007155]; GO:0022610; GO:0008150 [GO:0016021]; GO:0031224; GO:0044425; GO:0005575; GO:0016020 [GO:0031012]; GO:0044421; GO:0005575; GO:0005576			structural molecule activity
238	F13A1	XP_019685838.1	Coagulation Factor XIII A Chain Isoform X1	5	23.805	4	86.2	High	High			[GO:0016021]; GO:0031224; GO:0044425; GO:0005575; GO:0016020
239	CLIC4	XP_019691975.1	Chloride Intracellular Channel Protein 4	44	23.688	7	26.8	High	High			[GO:0016021]; GO:0031224; GO:0044425; GO:0005575; GO:0016020
240	ATP2B4	XP_003999437.1	Plasma Membrane Calcium-Transporting Atpase 4 Isoform X7	6	23.615	6	137.9	High	High			[GO:0000166]; GO:0036094; GO:1901265; GO:0005488; GO:0097159; GO:1901363; GO:0003674 [GO:0005388]; GO:0015085; GO:0015662; GO:0019829; GO:0046873; GO:0072509; GO:0042625; GO:0008324; GO:0022890; GO:0022853; GO:0042626; GO:0015075; GO:0022804; GO:0015405; GO:0016820; GO:0043492; GO:0022891; GO:0022857; GO:0015399; GO:0016817; GO:0042623; GO:0022892; GO:0005215; GO:0016787; GO:0016887; GO:0003674; …			catalytic activity;metal ion binding;nucleotide binding;transporter activity
241	CCT5	XP_003981604.1	T-Complex Protein 1 Subunit Epsilon	14	23.492	5	59.6	High	High			[GO:0000166]; GO:0036094; GO:1901265; GO:0005488; GO:0097159; GO:1901363; GO:0003674 [GO:0002199]; GO:0043234; GO:0032991; GO:0005575 [GO:0003730]; GO:0003729; GO:0003723; GO:0003676; GO:0097159; GO:1901363; GO:0005488; GO:0003674 [GO:0005524]; GO:0032559; GO:0035639; GO:0030554; GO:0032555; GO:0043168; GO:1901265; GO:0017076; GO:0032553; GO:0043167; GO:0097159; GO:1901363; GO:0000166; GO:0097367…	metabolic process;regulation of biological process;response to stimulus;transport	cytoplasm;cytosol	nucleotide binding;protein binding;RNA binding
242	GALK1	XP_011287741.2	Galactokinase	17	23.375	6	36.3	High	High	fca00520; fca00052; fca01100	Amino sugar and nucleotide sugar metabolism; Galactose metabolism; Metabolic pathways
243	RAC1	XP_019675962.1	Ras-Related C3 Botulinum Toxin Substrate 1 Isoform X2	32	23.268	6	24.1	High	High			[GO:0016021]; GO:0031224; GO:0044425; GO:0005575; GO:0016020
244	LUM	XP_003989158.1	Lumican	9	23.209	4	38.4	High	High	fca05205	Proteoglycans in cancer	[GO:0005515]; GO:0005488; GO:0003674 [GO:0005518]; GO:0032403; GO:0005515; GO:0044877; GO:0005488; GO:0003674 [GO:0005576]; GO:0005575 [GO:0005578]; GO:0031012; GO:0044421; GO:0005575; GO:0005576 [GO:0005583]; GO:0005581; GO:0044420; GO:0098643; GO:0043234; GO:0031012; GO:0044421; GO:0098644; GO:0099512; GO:0032991; GO:0005575; GO:0005576; GO:0005578; GO:0099080; GO:0099081 [GO:0005615]; GO:00444…	cell organization and biogenesis;regulation of biological process	extracellular	protein binding
245	DPYSL3	XP_019689513.1	Dihydropyrimidinase-Related Protein 3	16	23.113	7	71.1	High	High			[GO:0016787]; GO:0003824; GO:0003674			catalytic activity
246	PSMD2	XP_006936288.2	26S Proteasome Non-ATPase Regulatory Subunit 2	7	23.05	5	100.2	High	High	fca05169; fca03050	Epstein-Barr virus infection; Proteasome
247	LOC102899134	XP_011280382.1	Histone H2B Type 1-Like	25	23.045	5	20	High	High	fca05322; fca05203; fca05034	Systemic lupus erythematosus; Viral carcinogenesis; Alcoholism	[GO:0003677]; GO:0003676; GO:0097159; GO:1901363; GO:0005488; GO:0003674			DNA binding
248	ATP6V1A	XP_003991690.1	V-Type Proton Atpase Catalytic Subunit A	18	22.632	6	68.4	High	High	fca05323; fca00190; fca04966; fca04721; fca04145; fca04150; fca01100	Rheumatoid arthritis; Oxidative phosphorylation; Collecting duct acid secretion; Synaptic vesicle cycle; Phagosome; mTOR signaling pathway; Metabolic pathways	[GO:0005524]; GO:0032559; GO:0035639; GO:0030554; GO:0032555; GO:0043168; GO:1901265; GO:0017076; GO:0032553; GO:0043167; GO:0097159; GO:1901363; GO:0000166; GO:0097367; GO:0005488; GO:0036094; GO:0003674 [GO:0005739]; GO:0043231; GO:0044444; GO:0043227; GO:0043229; GO:0005737; GO:0044424; GO:0043226; GO:0005622; GO:0044464; GO:0005575; GO:0005623 [GO:0005765]; GO:0005764; GO:0098852; GO:0000323;…	cellular homeostasis;metabolic process;response to stimulus;transport	cytosol;membrane;mitochondrion	catalytic activity;nucleotide binding;transporter activity
249	SERPINH1	XP_006936975.1	Serpin H1	16	21.952	5	46.4	High	High			[GO:0003433]; GO:0002063; GO:0003413; GO:0002062; GO:0048468; GO:0060351; GO:0030154; GO:0051216; GO:0048856; GO:0048869; GO:0060350; GO:0001501; GO:0048513; GO:0061448; GO:0032502; GO:0009987; GO:0060349; GO:0048731; GO:0009888; GO:0008150; GO:0009887; GO:0048705; GO:0060348; GO:0007275; GO:0009653; GO:0032501 [GO:0003723]; GO:0003676; GO:0097159; GO:1901363; GO:0005488; GO:0003674 [GO:0004867];…	cell organization and biogenesis;metabolic process;regulation of biological process	cytoplasm;endoplasmic reticulum;membrane	enzyme regulator activity;protein binding;RNA binding
250	RAC2	XP_003989288.1	Ras-Related C3 Botulinum Toxin Substrate 2	36	21.922	6	21.5	High	High	fca04010; fca04662; fca04370; fca04664; fca05231; fca04670; fca04666; fca04360; fca04024; fca04520; fca05212; fca05200; fca05416; fca04650; fca04071; fca04062; fca04014; fca04015; fca05210; fca04310; fca04510; fca04810	MAPK signaling pathway; B cell receptor signaling pathway; VEGF signaling pathway; Fc epsilon RI signaling pathway; Choline metabolism in cancer; Leukocyte transendothelial migration; Fc gamma R-mediated phagocytosis; Axon guidance; cAMP signaling pathway; Adherens junction; Pancreatic cancer; Pathways in cancer; Viral myocarditis; Natural killer cell mediated cytotoxicity; Sphingolipid signaling…	[GO:0005525]; GO:0032550; GO:0032561; GO:0035639; GO:0001883; GO:0032549; GO:0019001; GO:0032555; GO:0043168; GO:1901265; GO:0001882; GO:0017076; GO:0032553; GO:0043167; GO:0097159; GO:1901363; GO:0036094; GO:0097367; GO:0000166; GO:0005488; GO:0003674 [GO:0007264]; GO:0035556; GO:0007165; GO:0007154; GO:0009987; GO:0023052; GO:0050794; GO:0051716; GO:0008150; GO:0050789; GO:0050896; GO:0065007	regulation of biological process;response to stimulus		nucleotide binding
251	HGD	XP_006936144.2	Homogentisate 1,2-Dioxygenase	14	21.491	5	49.7	High	High	fca00350; fca01100	Tyrosine metabolism; Metabolic pathways	[GO:0004411]; GO:0016702; GO:0016701; GO:0051213; GO:0016491; GO:0003824; GO:0003674 [GO:0006559]; GO:0006558; GO:0009074; GO:1902222; GO:0009072; GO:1902221; GO:0009063; GO:0019439; GO:1901361; GO:1901606; GO:0006520; GO:0006725; GO:1901360; GO:1901605; GO:0046395; GO:1901565; GO:0044248; GO:1901575; GO:0019752; GO:0044238; GO:1901564; GO:0044237; GO:0071704; GO:0016054; GO:0009056; GO:0043436; …	metabolic process		catalytic activity
252	RAB10	XP_003984471.1	Ras-Related Protein Rab-10	29	21.478	6	22.5	High	High	fca04144; fca04152	Endocytosis; AMPK signaling pathway	[GO:0003924]; GO:0017111; GO:0016462; GO:0016818; GO:0016817; GO:0016787; GO:0003824; GO:0003674 [GO:0005525]; GO:0032550; GO:0032561; GO:0035639; GO:0001883; GO:0032549; GO:0019001; GO:0032555; GO:0043168; GO:1901265; GO:0001882; GO:0017076; GO:0032553; GO:0043167; GO:0097159; GO:1901363; GO:0036094; GO:0097367; GO:0000166; GO:0005488; GO:0003674 [GO:0005768]; GO:0012505; GO:0031410; GO:0044464;…	cell organization and biogenesis;regulation of biological process;response to stimulus;transport	endosome;Golgi;membrane	catalytic activity;nucleotide binding;protein binding
253	CCT8	XP_006936000.1	T-Complex Protein 1 Subunit Theta Isoform X1	12	21.391	6	60.3	High	High			[GO:0005524]; GO:0032559; GO:0035639; GO:0030554; GO:0032555; GO:0043168; GO:1901265; GO:0017076; GO:0032553; GO:0043167; GO:0097159; GO:1901363; GO:0000166; GO:0097367; GO:0005488; GO:0036094; GO:0003674 [GO:0016021]; GO:0031224; GO:0044425; GO:0005575; GO:0016020			nucleotide binding
254	FHL1	XP_004000986.1	Four and a Half LIM Domains Protein 1 Isoform X3	28	21.318	6	33.8	High	High	fca04630	Jak-STAT signaling pathway	[GO:0008270]; GO:0046914; GO:0046872; GO:0043169; GO:0043167; GO:0005488; GO:0003674			metal ion binding
255	PTPRS	XP_019680450.1	Receptor-Type Tyrosine-Protein Phosphatase S	4	21.203	5	222.8	Peak Found	High			[GO:0016021]; GO:0031224; GO:0044425; GO:0005575; GO:0016020
256	GSTP1	XP_011285433.1	Glutathione S-Transferase P	20	20.903	3	23.5	High	High	fca01524; fca00480; fca00980; fca05204; fca00982	Platinum drug resistance; Glutathione metabolism; Metabolism of xenobiotics by cytochrome P450; Chemical carcinogenesis; Drug metabolism - cytochrome P450	[GO:0005515]; GO:0005488; GO:0003674			protein binding
257	FH	XP_011289145.1	Fumarate Hydratase, Mitochondrial	17	20.777	4	54.3	High	High	fca00020; fca00620; fca05200; fca01200; fca05211; fca01100	Citrate cycle (TCA cycle); Pyruvate metabolism; Pathways in cancer; Carbon metabolism; Renal cell carcinoma; Metabolic pathways	[GO:0006099]; GO:0006101; GO:0009060; GO:0044238; GO:0072350; GO:0045333; GO:0008152; GO:0019752; GO:0015980; GO:0008150; GO:0043436; GO:0006091; GO:0055114; GO:0006082; GO:0044237; GO:0044281; GO:0071704; GO:0009987 [GO:0016829]; GO:0003824; GO:0003674	metabolic process		catalytic activity
258	ACHE	NP_001009203.1	Acetylcholinesterase Precursor	10	20.38	6	67.3	High	High	fca04725; fca00564	Cholinergic synapse; Glycerophospholipid metabolism	[GO:0003990]; GO:0004104; GO:0052689; GO:0016788; GO:0016787; GO:0003824; GO:0003674 [GO:0004104]; GO:0052689; GO:0016788; GO:0016787; GO:0003824; GO:0003674 [GO:0005576]; GO:0005575 [GO:0005886]; GO:0016020; GO:0044464; GO:0071944; GO:0005575; GO:0005623 [GO:0008152]; GO:0008150 [GO:0016020]; GO:0005575 [GO:0016787]; GO:0003824; GO:0003674 [GO:0030054]; GO:0005575 [GO:0031225]; GO:0031224; GO:00…	metabolic process	extracellular;membrane	catalytic activity
259	CCT6A	XP_003998661.1	T-Complex Protein 1 Subunit Zeta Isoform X1	11	20.366	5	58	High	High			[GO:0000166]; GO:0036094; GO:1901265; GO:0005488; GO:0097159; GO:1901363; GO:0003674 [GO:0005524]; GO:0032559; GO:0035639; GO:0030554; GO:0032555; GO:0043168; GO:1901265; GO:0017076; GO:0032553; GO:0043167; GO:0097159; GO:1901363; GO:0000166; GO:0097367; GO:0005488; GO:0036094; GO:0003674 [GO:0005737]; GO:0044424; GO:0005622; GO:0044464; GO:0005575; GO:0005623 [GO:0005832]; GO:0044445; GO:0101031…	metabolic process	cytoplasm;membrane	nucleotide binding;protein binding
260	CORO1B	XP_011285435.1	Coronin-1B	15	20.334	5	53.9	Peak Found	High			[GO:0005515]; GO:0005488; GO:0003674			protein binding
261	ADAMTS13	XP_019671135.1	A Disintegrin And Metalloproteinase With Thrombospondin Motifs 13	3	20.204	3	162.4	High	High
262	FGB	XP_019684379.1	Fibrinogen Beta Chain	8	20.101	6	55	High	High
263	MASP1	XP_003991855.1	Mannan-Binding Lectin Serine Protease 1 Isoform X1	8	19.95	5	81.8	High	High	fca05150; fca04610	Staphylococcus aureus infection; Complement and coagulation cascades	[GO:0004252]; GO:0004175; GO:0008236; GO:0070011; GO:0017171; GO:0008233; GO:0016787; GO:0140096; GO:0003824; GO:0003674 [GO:0005509]; GO:0046872; GO:0043169; GO:0043167; GO:0005488; GO:0003674 [GO:0006508]; GO:0019538; GO:0043170; GO:0044238; GO:1901564; GO:0071704; GO:0008152; GO:0006807; GO:0008150	metabolic process		catalytic activity;metal ion binding
264	GREM1; LOC105259877	XP_011281387.1	Gremlin-1	41	19.807	5	20.7	High	High			[GO:0000902]; GO:0032989; GO:0009653; GO:0016043; GO:0048869; GO:0032502; GO:0048856; GO:0009987; GO:0071840; GO:0008150 [GO:0001525]; GO:0048514; GO:0048646; GO:0001568; GO:0009653; GO:0032502; GO:0001944; GO:0048856; GO:0008150; GO:0048731; GO:0072358; GO:0007275; GO:0072359; GO:0032501 [GO:0001658]; GO:0048754; GO:0060675; GO:0035239; GO:0060562; GO:0061138; GO:0001657; GO:0072171; GO:0009653;…	cell communication;cell organization and biogenesis;cellular component movement;regulation of biological process;response to stimulus	cell surface;extracellular	enzyme regulator activity;protein binding
265	SH3GLB1	XP_011283192.1	Endophilin-B1 Isoform X1	12	19.709	5	45	High	High	fca04144	Endocytosis	[GO:0005515]; GO:0005488; GO:0003674 [GO:0005737]; GO:0044424; GO:0005622; GO:0044464; GO:0005575; GO:0005623 [GO:0016021]; GO:0031224; GO:0044425; GO:0005575; GO:0016020		cytoplasm	protein binding
266	PSMC3	XP_003993291.1	26S Protease Regulatory Subunit 6A	16	19.486	5	49.2	High	High	fca05169; fca03050	Epstein-Barr virus infection; Proteasome	[GO:0005524]; GO:0032559; GO:0035639; GO:0030554; GO:0032555; GO:0043168; GO:1901265; GO:0017076; GO:0032553; GO:0043167; GO:0097159; GO:1901363; GO:0000166; GO:0097367; GO:0005488; GO:0036094; GO:0003674 [GO:0006281]; GO:0006259; GO:0006974; GO:0044260; GO:0090304; GO:0033554; GO:0043170; GO:0044237; GO:0006139; GO:0006950; GO:0051716; GO:0071704; GO:0008152; GO:0009987; GO:0006725; GO:0034641; …	metabolic process;response to stimulus		catalytic activity;nucleotide binding
267	AMY2B; LOC101093124	ACO24947.1	Pancreatic Amylase, Partial	7	19.474	3	31.1	Not Found	High			[GO:0003824]; GO:0003674 [GO:0005975]; GO:0044238; GO:0071704; GO:0008152; GO:0008150 [GO:0043169]; GO:0043167; GO:0005488; GO:0003674	metabolic process		catalytic activity
268	GFPT1	XP_019682888.1	Glutamine-Fructose-6-Phosphate Aminotransferase [Isomerizing] 1 Isoform X1	9	19.396	5	80.1	High	High			[GO:0016021]; GO:0031224; GO:0044425; GO:0005575; GO:0016020
269	PEBP1	XP_003994758.3	Phosphatidylethanolamine-Binding Protein 1	35	19.366	5	21	High	High
270	RGN	XP_006943729.1	Regucalcin	16	19.326	4	33.4	High	High	fca00053; fca00030; fca01200; fca01100	Ascorbate and aldarate metabolism; Pentose phosphate pathway; Carbon metabolism; Metabolic pathways	[GO:0004341]; GO:0052689; GO:0016788; GO:0016787; GO:0003824; GO:0003674 [GO:0005509]; GO:0046872; GO:0043169; GO:0043167; GO:0005488; GO:0003674 [GO:0005576]; GO:0005575 [GO:0019853]; GO:0019852; GO:0042364; GO:0046364; GO:0046394; GO:0005996; GO:0006767; GO:0019752; GO:0009110; GO:0016051; GO:0044283; GO:0016053; GO:0005975; GO:0044281; GO:0006766; GO:0043436; GO:0044249; GO:1901576; GO:0009058…	metabolic process;regulation of biological process	extracellular	catalytic activity;enzyme regulator activity;metal ion binding
271	PSMC6	XP_019688580.1	26S Protease Regulatory Subunit 10B Isoform X2	16	19.095	5	41.7	High	High
272	PRELP	XP_003999434.1	Prolargin	16	19.059	6	43.4	High	High			[GO:0005201]; GO:0005198; GO:0003674 [GO:0005515]; GO:0005488; GO:0003674 [GO:0005576]; GO:0005575 [GO:0005578]; GO:0031012; GO:0044421; GO:0005575; GO:0005576 [GO:0005615]; GO:0044421; GO:0005575; GO:0005576 [GO:0007409]; GO:0048667; GO:0048812; GO:0061564; GO:0000904; GO:0048666; GO:0031175; GO:0120039; GO:0000902; GO:0048468; GO:0030182; GO:0120036; GO:0048858; GO:0032989; GO:0030154; GO:00488…	cell organization and biogenesis	extracellular	protein binding;structural molecule activity
273	TGFBI	XP_003980831.1	Transforming Growth Factor-Beta-Induced Protein Ig-H3	11	18.829	7	74.4	High	High			[GO:0005515]; GO:0005488; GO:0003674			protein binding
274	GC	XP_006931131.1	Vitamin D-Binding Protein	6	18.655	3	52.8	High	High			[GO:0005615]; GO:0044421; GO:0005575; GO:0005576
275	NRP2	XP_003991087.1	Neuropilin-2 Isoform X2	8	18.433	5	104	Peak Found	High			[GO:0016020]; GO:0005575 [GO:0016021]; GO:0031224; GO:0044425; GO:0005575; GO:0016020		membrane
276	GLOD4	XP_003996497.1	Glyoxalase Domain-Containing Protein 4	15	18.422	4	34	High	High			[GO:0005739]; GO:0043231; GO:0044444; GO:0043227; GO:0043229; GO:0005737; GO:0044424; GO:0043226; GO:0005622; GO:0044464; GO:0005575; GO:0005623 [GO:0045296]; GO:0050839; GO:0005515; GO:0005488; GO:0003674 [GO:0070062]; GO:0005615; GO:1903561; GO:0044421; GO:0031982; GO:0043230; GO:0005575; GO:0005576; GO:0043227; GO:0043226		mitochondrion	protein binding
277	MYL6	XP_019690632.1	Myosin Light Polypeptide 6 Isoform X1	24	18.392	5	26	High	High
278	PDCD6	XP_003981615.1	Programmed Cell Death Protein 6 Isoform X1	26	18.384	5	21.7	High	High			[GO:0000139]; GO:0044431; GO:0098588; GO:0098791; GO:0005794; GO:0044444; GO:0044446; GO:0031090; GO:0031984; GO:0012505; GO:0043231; GO:0005737; GO:0044424; GO:0043229; GO:0044422; GO:0016020; GO:0043227; GO:0044464; GO:0005622; GO:0043226; GO:0005575; GO:0005623 [GO:0000287]; GO:0046872; GO:0043169; GO:0043167; GO:0005488; GO:0003674 [GO:0001938]; GO:0001935; GO:0001936; GO:0050679; GO:0050673;…	cell death;cell organization and biogenesis;metabolic process;regulation of biological process;response to stimulus;transport	cytoplasm;endoplasmic reticulum;membrane;nucleus	catalytic activity;metal ion binding;protein binding
279	LOC105260550; FLA-I	AAA19459.1	MHC Class I Antigen	18	18.334	6	41.1	High	High			[GO:0002376]; GO:0008150 [GO:0002474]; GO:0048002; GO:0019882; GO:0002376; GO:0008150 [GO:0006955]; GO:0002376; GO:0050896; GO:0008150 [GO:0016020]; GO:0005575 [GO:0016021]; GO:0031224; GO:0044425; GO:0005575; GO:0016020 [GO:0019882]; GO:0002376; GO:0008150 [GO:0042612]; GO:0042611; GO:0098797; GO:0044459; GO:0098796; GO:0005886; GO:0044425; GO:0044464; GO:0043234; GO:0016020; GO:0071944; GO:0005…	response to stimulus	membrane
280	SARS	XP_006935052.2	Serine-tRNA Ligase, Cytoplasmic	12	18.277	5	58.5	High	High	fca00970	Aminoacyl-tRNA biosynthesis	[GO:0000166]; GO:0036094; GO:1901265; GO:0005488; GO:0097159; GO:1901363; GO:0003674 [GO:0004812]; GO:0140101; GO:0140098; GO:0003824; GO:0003674 [GO:0005524]; GO:0032559; GO:0035639; GO:0030554; GO:0032555; GO:0043168; GO:1901265; GO:0017076; GO:0032553; GO:0043167; GO:0097159; GO:1901363; GO:0000166; GO:0097367; GO:0005488; GO:0036094; GO:0003674 [GO:0006418]; GO:0006412; GO:0043039; GO:0010467…	metabolic process		catalytic activity;nucleotide binding
281	PSMD5	XP_003995856.1	26S Proteasome Non-Atpase Regulatory Subunit 5	11	18.189	5	56.1	High	High			[GO:0005488]; GO:0003674 [GO:0008540]; GO:0005838; GO:0043234; GO:0044424; GO:0022624; GO:0032991; GO:0005622; GO:0044464; GO:0000502; GO:0005575; GO:0005623; GO:1905369; GO:1905368; GO:1902494 [GO:0016021]; GO:0031224; GO:0044425; GO:0005575; GO:0016020 [GO:0022624]; GO:0000502; GO:0043234; GO:0044424; GO:1905369; GO:0032991; GO:0005622; GO:0044464; GO:1905368; GO:0005575; GO:0005623; GO:1902494…	cell organization and biogenesis
282	LOC101084388	XP_011284070.1	Carbonyl Reductase [NADPH] 1	21	18.131	5	30.7	High	High	fca00980; fca05204; fca00590; fca01100	Metabolism of xenobiotics by cytochrome P450; Chemical carcinogenesis; Arachidonic acid metabolism; Metabolic pathways	[GO:0003824]; GO:0003674 [GO:0050662]; GO:0048037; GO:0005488; GO:0003674			catalytic activity
283	S100A11	XP_003990690.2	Protein S100-A11	42	18.092	4	11.6	High	High			[GO:0005509]; GO:0046872; GO:0043169; GO:0043167; GO:0005488; GO:0003674 [GO:0016021]; GO:0031224; GO:0044425; GO:0005575; GO:0016020			metal ion binding
284	PHGDH	XP_003990566.2	D-3-Phosphoglycerate Dehydrogenase	13	18.057	5	56.5	High	High	fca00260; fca01200; fca01230; fca01100	Glycine, serine and threonine metabolism; Carbon metabolism; Biosynthesis of amino acids; Metabolic pathways	[GO:0008152]; GO:0008150 [GO:0016021]; GO:0031224; GO:0044425; GO:0005575; GO:0016020 [GO:0016616]; GO:0016614; GO:0016491; GO:0003824; GO:0003674 [GO:0051287]; GO:0000166; GO:0050662; GO:0036094; GO:1901265; GO:0048037; GO:0005488; GO:0097159; GO:1901363; GO:0003674 [GO:0055114]; GO:0008152; GO:0008150	metabolic process		catalytic activity;nucleotide binding
285	ITGA5	XP_003988849.2	Integrin Alpha-5	11	18.033	7	119.7	High	High	fca05133; fca05100; fca05414; fca04512; fca05205; fca04145; fca04151; fca05410; fca04640; fca05206; fca04510; fca04810; fca05412	Pertussis; Bacterial invasion of epithelial cells; Dilated cardiomyopathy; ECM-receptor interaction; Proteoglycans in cancer; Phagosome; PI3K-Akt signaling pathway; Hypertrophic cardiomyopathy (HCM); Hematopoietic cell lineage; MicroRNAs in cancer; Focal adhesion; Regulation of actin cytoskeleton; Arrhythmogenic right ventricular cardiomyopathy (ARVC)	[GO:0016021]; GO:0031224; GO:0044425; GO:0005575; GO:0016020
286	TARS	XP_003981521.1	Threonine-tRNA Ligase, Cytoplasmic	10	17.961	6	83.5	High	High	fca00970	Aminoacyl-tRNA biosynthesis	[GO:0000166]; GO:0036094; GO:1901265; GO:0005488; GO:0097159; GO:1901363; GO:0003674 [GO:0004812]; GO:0140101; GO:0140098; GO:0003824; GO:0003674 [GO:0004829]; GO:0004812; GO:0140101; GO:0140098; GO:0003824; GO:0003674 [GO:0005524]; GO:0032559; GO:0035639; GO:0030554; GO:0032555; GO:0043168; GO:1901265; GO:0017076; GO:0032553; GO:0043167; GO:0097159; GO:1901363; GO:0000166; GO:0097367; GO:0005488…	metabolic process	cytoplasm;cytoskeleton;cytosol	catalytic activity;nucleotide binding
287	THBS3	XP_011289480.1	Thrombospondin-3	4	17.74	4	103.9	Peak Found	High	fca05144; fca04512; fca04145; fca04151; fca04510	Malaria; ECM-receptor interaction; Phagosome; PI3K-Akt signaling pathway; Focal adhesion	[GO:0005509]; GO:0046872; GO:0043169; GO:0043167; GO:0005488; GO:0003674 [GO:0005576]; GO:0005575 [GO:0007155]; GO:0022610; GO:0008150		extracellular	metal ion binding
288	NRP1	XP_006933414.1	Neuropilin-1 Isoform X1	8	17.713	5	103.2	High	High			[GO:0001525]; GO:0048514; GO:0048646; GO:0001568; GO:0009653; GO:0032502; GO:0001944; GO:0048856; GO:0008150; GO:0048731; GO:0072358; GO:0007275; GO:0072359; GO:0032501 [GO:0001569]; GO:0001525; GO:0048754; GO:0048514; GO:0048646; GO:0035239; GO:0060562; GO:0061138; GO:0001568; GO:0009653; GO:0032502; GO:0035295; GO:0002009; GO:0001763; GO:0001944; GO:0048856; GO:0008150; GO:0007275; GO:0048729; …	cell differentiation;cell growth;cell organization and biogenesis;cellular component movement;development;regulation of biological process;response to stimulus;transport	cytosol;endosome;membrane	catalytic activity;enzyme regulator activity;metal ion binding;protein binding;receptor activity;signal transducer activity
289	MAT2A	XP_003984255.1	S-Adenosylmethionine Synthase	10	17.711	3	43.7	High	High	fca00270; fca01230; fca01100	Cysteine and methionine metabolism; Biosynthesis of amino acids; Metabolic pathways	[GO:0000166]; GO:0036094; GO:1901265; GO:0005488; GO:0097159; GO:1901363; GO:0003674 [GO:0004478]; GO:0016765; GO:0016740; GO:0003824; GO:0003674 [GO:0005524]; GO:0032559; GO:0035639; GO:0030554; GO:0032555; GO:0043168; GO:1901265; GO:0017076; GO:0032553; GO:0043167; GO:0097159; GO:1901363; GO:0000166; GO:0097367; GO:0005488; GO:0036094; GO:0003674 [GO:0005829]; GO:0044444; GO:0005737; GO:0044424…	cell organization and biogenesis;metabolic process	cytosol	catalytic activity;metal ion binding;nucleotide binding;protein binding
290	NAP1L1	XP_003989105.1	Nucleosome Assembly Protein 1-Like 1 Isoform X1	12	17.662	3	45.3	High	High			[GO:0005634]; GO:0043231; GO:0043227; GO:0043229; GO:0043226; GO:0044424; GO:0005575; GO:0005622; GO:0044464; GO:0005623 [GO:0006334]; GO:0031497; GO:0034728; GO:0065004; GO:0006323; GO:0006333; GO:0022607; GO:0006325; GO:0071824; GO:0034622; GO:0071103; GO:0016043; GO:0044085; GO:0051276; GO:0043933; GO:0065003; GO:0009987; GO:0071840; GO:0006996; GO:0008150	cell organization and biogenesis	nucleus
291	AARS	XP_003998291.2	Alanine-tRNA Ligase, Cytoplasmic	7	17.432	5	106.6	High	High	fca00970	Aminoacyl-tRNA biosynthesis	[GO:0000166]; GO:0036094; GO:1901265; GO:0005488; GO:0097159; GO:1901363; GO:0003674 [GO:0003676]; GO:0097159; GO:1901363; GO:0005488; GO:0003674 [GO:0004813]; GO:0004812; GO:0140101; GO:0140098; GO:0003824; GO:0003674 [GO:0005524]; GO:0032559; GO:0035639; GO:0030554; GO:0032555; GO:0043168; GO:1901265; GO:0017076; GO:0032553; GO:0043167; GO:0097159; GO:1901363; GO:0000166; GO:0097367; GO:0005488…	metabolic process		catalytic activity;nucleotide binding
292	LOC101098644	XP_006934092.1	Histone H1.0	28	17.332	5	20.8	High	Peak Found			[GO:0000786]; GO:0000785; GO:0032993; GO:0044427; GO:0044815; GO:0032991; GO:0005694; GO:0044446; GO:0005575; GO:0043232; GO:0043229; GO:0044422; GO:0044424; GO:0043228; GO:0043226; GO:0005622; GO:0044464; GO:0005623 [GO:0000790]; GO:0000785; GO:0044454; GO:0044427; GO:0000228; GO:0044428; GO:0005694; GO:0044446; GO:0031981; GO:0005634; GO:0043232; GO:0043229; GO:0044422; GO:0044424; GO:0070013; …	cell organization and biogenesis	chromosome;cytoskeleton;Golgi;nucleus	DNA binding;RNA binding
293	VPS35	XP_019675231.1	Vacuolar Protein Sorting-Associated Protein 35 Isoform X2	6	17.301	4	98.9	High	High			[GO:0016021]; GO:0031224; GO:0044425; GO:0005575; GO:0016020
294	MGAT2	XP_006932913.1	Alpha-1,6-Mannosyl-Glycoprotein 2-Beta-N-Acetylglucosaminyltransferase	13	17.239	5	51.3	High	High	fca00510; fca01100	N-Glycan biosynthesis; Metabolic pathways	[GO:0005794]; GO:0012505; GO:0043231; GO:0044444; GO:0044464; GO:0043227; GO:0043229; GO:0005737; GO:0044424; GO:0005575; GO:0005623; GO:0043226; GO:0005622 [GO:0005795]; GO:0098791; GO:0031984; GO:0044431; GO:0043227; GO:0044446; GO:0005794; GO:0044444; GO:0043226; GO:0043229; GO:0044422; GO:0044424; GO:0012505; GO:0043231; GO:0005737; GO:0005575; GO:0005622; GO:0044464; GO:0005623 [GO:0008455];…	metabolic process	Golgi;membrane	catalytic activity
295	FAT4	XP_011279978.1	Protocadherin Fat 4	2	17.222	6	541.9	Peak Found	High	fca04392	Hippo signaling pathway -multiple species	[GO:0005509]; GO:0046872; GO:0043169; GO:0043167; GO:0005488; GO:0003674 [GO:0005515]; GO:0005488; GO:0003674 [GO:0007156]; GO:0098742; GO:0098609; GO:0007155; GO:0022610; GO:0008150 [GO:0009986]; GO:0044464; GO:0005575; GO:0005623 [GO:0016020]; GO:0005575 [GO:0016021]; GO:0031224; GO:0044425; GO:0005575; GO:0016020		cell surface;membrane	metal ion binding;protein binding
296	CKB	XP_011281817.1	Creatine Kinase B-Type	23	17.16	5	42.6	High	High	fca00330; fca01100	Arginine and proline metabolism; Metabolic pathways	[GO:0016301]; GO:0016772; GO:0016740; GO:0003824; GO:0003674 [GO:0016772]; GO:0016740; GO:0003824; GO:0003674			catalytic activity
297	VASP	XP_019674903.1	Vasodilator-Stimulated Phosphoprotein Isoform X1	14	17.159	4	40.2	High	High			[GO:0001843]; GO:0014020; GO:0060606; GO:0001838; GO:0001841; GO:0035148; GO:0016331; GO:0072175; GO:0021915; GO:0035239; GO:0048646; GO:0002009; GO:0048598; GO:0060562; GO:0007399; GO:0035295; GO:0043009; GO:0060429; GO:0009653; GO:0032502; GO:0048729; GO:0009790; GO:0048731; GO:0007275; GO:0048856; GO:0009792; GO:0009888; GO:0008150; GO:0032501 [GO:0003779]; GO:0008092; GO:0005515; GO:0005488; …	cell organization and biogenesis;cellular component movement;regulation of biological process	cytoplasm;cytoskeleton;cytosol;membrane	protein binding
298	LTBP2	AMJ27376.1	LTBP2	3	17.091	5	195.7	High	High			[GO:0005509]; GO:0046872; GO:0043169; GO:0043167; GO:0005488; GO:0003674 [GO:0009986]; GO:0044464; GO:0005575; GO:0005623 [GO:0016020]; GO:0005575		cell surface;membrane	metal ion binding
299	STOM	XP_003995863.1	Erythrocyte Band 7 Integral Membrane Protein	20	16.751	5	31.3	High	High			[GO:0005615]; GO:0044421; GO:0005575; GO:0005576 [GO:0005737]; GO:0044424; GO:0005622; GO:0044464; GO:0005575; GO:0005623 [GO:0005739]; GO:0043231; GO:0044444; GO:0043227; GO:0043229; GO:0005737; GO:0044424; GO:0043226; GO:0005622; GO:0044464; GO:0005575; GO:0005623 [GO:0005783]; GO:0012505; GO:0043231; GO:0044444; GO:0044464; GO:0043227; GO:0043229; GO:0005737; GO:0044424; GO:0005575; GO:0005623…	cell organization and biogenesis;regulation of biological process	cytoplasm;cytoskeleton;cytosol;endoplasmic reticulum;membrane;mitochondrion	protein binding
300	PXDN	XP_006930569.1	Peroxidasin Homolog Isoform X1	4	16.744	6	160.7	Peak Found	High			[GO:0005515]; GO:0005488; GO:0003674 [GO:0005576]; GO:0005575 [GO:0007339]; GO:0035036; GO:0007338; GO:0009988; GO:0022414; GO:0009566; GO:0008037; GO:0000003; GO:0008150; GO:0019953; GO:0009987; GO:0044703; GO:0051704 [GO:0016021]; GO:0031224; GO:0044425; GO:0005575; GO:0016020		extracellular	protein binding
301	ALDOB	XP_006939396.1	Fructose-Bisphosphate Aldolase B	15	16.74	5	39.6	High	High	fca00010; fca00030; fca01200; fca00051; fca01230; fca01100	Glycolysis / Gluconeogenesis; Pentose phosphate pathway; Carbon metabolism; Fructose and mannose metabolism; Biosynthesis of amino acids; Metabolic pathways	[GO:0003824]; GO:0003674 [GO:0004332]; GO:0016832; GO:0016830; GO:0016829; GO:0003824; GO:0003674 [GO:0005815]; GO:0015630; GO:0044430; GO:0005856; GO:0044446; GO:0043232; GO:0043229; GO:0044422; GO:0044424; GO:0043228; GO:0043226; GO:0005575; GO:0005622; GO:0044464; GO:0005623 [GO:0006000]; GO:0019318; GO:0005996; GO:0005975; GO:0044281; GO:0044238; GO:0071704; GO:0008152; GO:0008150 [GO:0006096…	cell organization and biogenesis;metabolic process;regulation of biological process		catalytic activity;protein binding
302	SLC1A5	NP_001277163.1	Neutral Amino Acid Transporter B(0)	8	16.722	3	56.8	High	High	fca04974; fca05230	Protein digestion and absorption; Central carbon metabolism in cancer	[GO:0006810]; GO:0051234; GO:0051179; GO:0008150 [GO:0015293]; GO:0015291; GO:0022804; GO:0022857; GO:0005215; GO:0003674 [GO:0016020]; GO:0005575 [GO:0016021]; GO:0031224; GO:0044425; GO:0005575; GO:0016020 [GO:0055085]; GO:0006810; GO:0051234; GO:0051179; GO:0008150	transport	membrane	transporter activity
303	SEPT7	XP_003982994.1	Septin-7 Isoform X1	14	16.686	4	50.6	High	High			[GO:0005525]; GO:0032550; GO:0032561; GO:0035639; GO:0001883; GO:0032549; GO:0019001; GO:0032555; GO:0043168; GO:1901265; GO:0001882; GO:0017076; GO:0032553; GO:0043167; GO:0097159; GO:1901363; GO:0036094; GO:0097367; GO:0000166; GO:0005488; GO:0003674 [GO:0031105]; GO:0032156; GO:0043234; GO:0044430; GO:0044448; GO:0005856; GO:0032991; GO:0044446; GO:0005938; GO:0044444; GO:0043232; GO:0005575; …			nucleotide binding
304		P07412.1	Hemoglobin Subunit Beta-A/B	13	16.634	2	15.9	High	High			[GO:0005344]; GO:0005215; GO:0140104; GO:0003674 [GO:0005506]; GO:0046914; GO:0046872; GO:0043169; GO:0043167; GO:0005488; GO:0003674 [GO:0005833]; GO:0043234; GO:0044445; GO:0032991; GO:0005829; GO:0044444; GO:0005575; GO:0005737; GO:0044424; GO:0005622; GO:0044464; GO:0005623 [GO:0006810]; GO:0051234; GO:0051179; GO:0008150 [GO:0015671]; GO:0015669; GO:0006810; GO:0051234; GO:0051179; GO:000815…	transport		metal ion binding;transporter activity
305	RPL18	XP_003997581.1	60S Ribosomal Protein L18	25	16.608	4	21.6	High	High	fca03010	Ribosome	[GO:0003735]; GO:0005198; GO:0003674 [GO:0005622]; GO:0044464; GO:0005575; GO:0005623 [GO:0005840]; GO:0030529; GO:0043232; GO:0044444; GO:0044424; GO:1990904; GO:0043228; GO:0043229; GO:0005737; GO:0005622; GO:0044464; GO:0032991; GO:0043226; GO:0005575; GO:0005623 [GO:0006412]; GO:0010467; GO:0034645; GO:0043043; GO:0044267; GO:0043170; GO:0009059; GO:0044249; GO:0044260; GO:0006518; GO:0043604…	metabolic process	ribosome	structural molecule activity
306	APOD	XP_019695514.1	Apolipoprotein D Isoform X1	11	16.58	3	26.6	High	High			[GO:0016021]; GO:0031224; GO:0044425; GO:0005575; GO:0016020
307	PSMC5	XP_006940547.1	26S Protease Regulatory Subunit 8 Isoform X1	17	16.505	5	47	High	High			[GO:0003678]; GO:0004386; GO:0140097; GO:0017111; GO:0003824; GO:0016462; GO:0003674; GO:0016818; GO:0016817; GO:0016787 [GO:0003723]; GO:0003676; GO:0097159; GO:1901363; GO:0005488; GO:0003674 [GO:0003724]; GO:0004386; GO:0140098; GO:0017111; GO:0003824; GO:0016462; GO:0003674; GO:0016818; GO:0016817; GO:0016787 [GO:0005524]; GO:0032559; GO:0035639; GO:0030554; GO:0032555; GO:0043168; GO:1901265…	metabolic process;response to stimulus		catalytic activity;nucleotide binding;RNA binding
308	PEPD	XP_019674494.1	xaa-Pro Dipeptidase	9	16.503	4	56.4	High	High			[GO:0016021]; GO:0031224; GO:0044425; GO:0005575; GO:0016020
309	PPP2R1B	XP_011284741.2	Serine/Threonine-Protein Phosphatase 2A 65 kDa Regulatory Subunit A Beta Isoform	6	16.501	4	87.3	Peak Found	High	fca03015; fca04390; fca04728; fca04350; fca04261; fca04730; fca04114; fca04151; fca04152; fca04071; fca05160; fca05142; fca04530	mRNA surveillance pathway; Hippo signaling pathway; Dopaminergic synapse; TGF-beta signaling pathway; Adrenergic signaling in cardiomyocytes; Long-term depression; Oocyte meiosis; PI3K-Akt signaling pathway; AMPK signaling pathway; Sphingolipid signaling pathway; Hepatitis C; Chagas disease (American trypanosomiasis); Tight junction	[GO:0005515]; GO:0005488; GO:0003674			protein binding
310	ALDH1A1	XP_003995456.1	Retinal Dehydrogenase 1	13	16.163	5	54.9	High	High	fca00830; fca01100	Retinol metabolism; Metabolic pathways	[GO:0004029]; GO:0016620; GO:0016903; GO:0016491; GO:0003824; GO:0003674 [GO:0005829]; GO:0044444; GO:0005737; GO:0044424; GO:0005622; GO:0044464; GO:0005575; GO:0005623 [GO:0008152]; GO:0008150 [GO:0016021]; GO:0031224; GO:0044425; GO:0005575; GO:0016020 [GO:0016491]; GO:0003824; GO:0003674 [GO:0018479]; GO:0004029; GO:0016620; GO:0016903; GO:0016491; GO:0003824; GO:0003674 [GO:0055114]; GO:0008…	metabolic process	cytosol	catalytic activity
311	MASP1	XP_011284334.2	Mannan-Binding Lectin Serine Protease 1 Isoform X2	6	16.096	4	79.9	Peak Found	High			[GO:0004252]; GO:0004175; GO:0008236; GO:0070011; GO:0017171; GO:0008233; GO:0016787; GO:0140096; GO:0003824; GO:0003674 [GO:0005509]; GO:0046872; GO:0043169; GO:0043167; GO:0005488; GO:0003674 [GO:0006508]; GO:0019538; GO:0043170; GO:0044238; GO:1901564; GO:0071704; GO:0008152; GO:0006807; GO:0008150	metabolic process		catalytic activity;metal ion binding
312	PPP1CB	XP_006930454.1	Serine/Threonine-Protein Phosphatase PP1-Beta Catalytic Subunit	19	15.94	5	37.2	High	High	fca03015; fca04390; fca04728; fca04931; fca04022; fca04270; fca04261; fca04910; fca04720; fca05034; fca05031; fca04921; fca04024; fca05205; fca04114; fca04750; fca05168; fca04611; fca04510; fca04810	mRNA surveillance pathway; Hippo signaling pathway; Dopaminergic synapse; Insulin resistance; cGMP-PKG signaling pathway; Vascular smooth muscle contraction; Adrenergic signaling in cardiomyocytes; Insulin signaling pathway; Long-term potentiation; Alcoholism; Amphetamine addiction; Oxytocin signaling pathway; cAMP signaling pathway; Proteoglycans in cancer; Oocyte meiosis; Inflammatory mediator …	[GO:0000784]; GO:0000781; GO:0044454; GO:0098687; GO:0000228; GO:0044427; GO:0044428; GO:0005694; GO:0031981; GO:0044446; GO:0005634; GO:0043232; GO:0070013; GO:0043229; GO:0044422; GO:0044424; GO:0043231; GO:0043228; GO:0043233; GO:0043226; GO:0005575; GO:0005622; GO:0044464; GO:0043227; GO:0031974; GO:0005623 [GO:0004721]; GO:0016791; GO:0140096; GO:0042578; GO:0003824; GO:0016788; GO:0003674; …	metabolic process;regulation of biological process;response to stimulus	cytoplasm;nucleus	catalytic activity;metal ion binding;protein binding
313	UROC1	XP_003982613.1	Urocanate Hydratase	7	15.923	4	74.7	High	High	fca00340; fca01100	Histidine metabolism; Metabolic pathways	[GO:0016021]; GO:0031224; GO:0044425; GO:0005575; GO:0016020 [GO:0016153]; GO:0016836; GO:0016835; GO:0016829; GO:0003824; GO:0003674			catalytic activity
314	TFRC	XP_019694789.1	Transferrin Receptor Protein 1 Isoform X1	5	15.899	5	112.7	High	High			[GO:0016021]; GO:0031224; GO:0044425; GO:0005575; GO:0016020
315	PSAT1	XP_003995475.1	Phosphoserine Aminotransferase	12	15.894	3	40.4	High	High	fca00260; fca01200; fca00750; fca01230; fca01100	Glycine, serine and threonine metabolism; Carbon metabolism; Vitamin B6 metabolism; Biosynthesis of amino acids; Metabolic pathways	[GO:0003824]; GO:0003674 [GO:0004648]; GO:0008483; GO:0016769; GO:0016740; GO:0003824; GO:0003674 [GO:0005737]; GO:0044424; GO:0005622; GO:0044464; GO:0005575; GO:0005623 [GO:0005829]; GO:0044444; GO:0005737; GO:0044424; GO:0005622; GO:0044464; GO:0005575; GO:0005623 [GO:0006564]; GO:0006563; GO:0009070; GO:0009069; GO:1901607; GO:1901605; GO:0008652; GO:0006520; GO:0046394; GO:1901566; GO:001975…	metabolic process	cytoplasm;cytosol	catalytic activity
316	PLSCR3	XP_003996217.1	Phospholipid Scramblase 3	10	15.811	2	31.6	High	High			[GO:0016021]; GO:0031224; GO:0044425; GO:0005575; GO:0016020
317	APOA1	XP_011284668.1	Apolipoprotein A-I	9	15.792	2	30.3	High	High	fca04975; fca03320; fca04977; fca05143	Fat digestion and absorption; PPAR signaling pathway; Vitamin digestion and absorption; African trypanosomiasis	[GO:0005576]; GO:0005575 [GO:0006869]; GO:0010876; GO:0071702; GO:0033036; GO:0006810; GO:0051179; GO:0051234; GO:0008150 [GO:0008289]; GO:0005488; GO:0003674 [GO:0042157]; GO:0019538; GO:0043170; GO:0044238; GO:1901564; GO:0071704; GO:0008152; GO:0006807; GO:0008150	metabolic process;transport	extracellular
318	PSMD3	XP_019673387.1	26S Proteasome Non-ATPase Regulatory Subunit 3 Isoform X1	9	15.769	4	62.6	High	High			[GO:0016021]; GO:0031224; GO:0044425; GO:0005575; GO:0016020
319	THBS2	XP_006932208.1	Thrombospondin-2 Isoform X1	3	15.762	3	129.5	Peak Found	High	fca05144; fca04512; fca04145; fca04151; fca04510	Malaria; ECM-receptor interaction; Phagosome; PI3K-Akt signaling pathway; Focal adhesion	[GO:0005509]; GO:0046872; GO:0043169; GO:0043167; GO:0005488; GO:0003674 [GO:0005515]; GO:0005488; GO:0003674 [GO:0005576]; GO:0005575 [GO:0005578]; GO:0031012; GO:0044421; GO:0005575; GO:0005576 [GO:0005604]; GO:0005578; GO:0044420; GO:0031012; GO:0044421; GO:0005575; GO:0005576 [GO:0005615]; GO:0044421; GO:0005575; GO:0005576 [GO:0007155]; GO:0022610; GO:0008150 [GO:0008201]; GO:0005539; GO:004…	regulation of biological process	extracellular	metal ion binding;protein binding
320	HSPA13	XP_003991578.2	Heat Shock 70 kDa Protein 13	12	15.756	5	52	High	High			[GO:0000902]; GO:0032989; GO:0009653; GO:0016043; GO:0048869; GO:0032502; GO:0048856; GO:0009987; GO:0071840; GO:0008150 [GO:0016021]; GO:0031224; GO:0044425; GO:0005575; GO:0016020	cell organization and biogenesis
321	RAB5C	XP_003996927.1	Ras-Related Protein Rab-5C	27	15.682	5	23.5	High	High	fca05152; fca04962; fca04144; fca05146; fca04145; fca04014	Tuberculosis; Vasopressin-regulated water reabsorption; Endocytosis; Amoebiasis; Phagosome; Ras signaling pathway	[GO:0003924]; GO:0017111; GO:0016462; GO:0016818; GO:0016817; GO:0016787; GO:0003824; GO:0003674 [GO:0005525]; GO:0032550; GO:0032561; GO:0035639; GO:0001883; GO:0032549; GO:0019001; GO:0032555; GO:0043168; GO:1901265; GO:0001882; GO:0017076; GO:0032553; GO:0043167; GO:0097159; GO:1901363; GO:0036094; GO:0097367; GO:0000166; GO:0005488; GO:0003674 [GO:0005765]; GO:0005764; GO:0098852; GO:0000323;…	regulation of biological process;response to stimulus;transport	endosome;membrane	catalytic activity;nucleotide binding
322	ATP5B	XP_003988964.1	ATP Synthase Subunit Beta, Mitochondrial	14	15.56	5	56.4	High	High	fca00190; fca05010; fca05016; fca05012; fca01100	Oxidative phosphorylation; Alzheimer's disease; Huntington's disease; Parkinson's disease; Metabolic pathways	[GO:0000166]; GO:0036094; GO:1901265; GO:0005488; GO:0097159; GO:1901363; GO:0003674 [GO:0005524]; GO:0032559; GO:0035639; GO:0030554; GO:0032555; GO:0043168; GO:1901265; GO:0017076; GO:0032553; GO:0043167; GO:0097159; GO:1901363; GO:0000166; GO:0097367; GO:0005488; GO:0036094; GO:0003674 [GO:0006754]; GO:0009152; GO:0009168; GO:0009206; GO:0046034; GO:0006164; GO:0009150; GO:0009260; GO:0009127;…	metabolic process;transport		catalytic activity;nucleotide binding;transporter activity
323	GMPPB	XP_003982282.1	Mannose-1-Phosphate Guanyltransferase Beta	23	15.454	6	39.8	Peak Found	High	fca00051; fca00520; fca01100	Fructose and mannose metabolism; Amino sugar and nucleotide sugar metabolism; Metabolic pathways	[GO:0009058]; GO:0008152; GO:0008150 [GO:0016021]; GO:0031224; GO:0044425; GO:0005575; GO:0016020 [GO:0016779]; GO:0016772; GO:0016740; GO:0003824; GO:0003674	metabolic process		catalytic activity
324	ANXA11	XP_003994143.1	Annexin A11	10	15.256	5	54.4	High	High			[GO:0003723]; GO:0003676; GO:0097159; GO:1901363; GO:0005488; GO:0003674 [GO:0005509]; GO:0046872; GO:0043169; GO:0043167; GO:0005488; GO:0003674 [GO:0005544]; GO:0005543; GO:0008289; GO:0043168; GO:0005488; GO:0043167; GO:0003674 [GO:0005635]; GO:0012505; GO:0031967; GO:0044428; GO:0044464; GO:0031975; GO:0043227; GO:0044446; GO:0005634; GO:0005575; GO:0005623; GO:0043226; GO:0043229; GO:0044422…	response to stimulus;transport	cytoplasm;cytosol;membrane;vacuole	metal ion binding;protein binding;RNA binding
325	VNN1; LOC101096984	XP_011280906.2	Pantetheinase Isoform X1	8	15.204	3	57.8	High	High			[GO:0016021]; GO:0031224; GO:0044425; GO:0005575; GO:0016020
326	ACTR1A	XP_003994413.1	Alpha-Centractin	14	15.194	3	42.6	High	High			[GO:0000166]; GO:0036094; GO:1901265; GO:0005488; GO:0097159; GO:1901363; GO:0003674 [GO:0005524]; GO:0032559; GO:0035639; GO:0030554; GO:0032555; GO:0043168; GO:1901265; GO:0017076; GO:0032553; GO:0043167; GO:0097159; GO:1901363; GO:0000166; GO:0097367; GO:0005488; GO:0036094; GO:0003674 [GO:0005737]; GO:0044424; GO:0005622; GO:0044464; GO:0005575; GO:0005623 [GO:0005813]; GO:0005815; GO:0015630…		cytoplasm;cytoskeleton	nucleotide binding
327	IGF2R	XP_011280853.1	Cation-Independent Mannose-6-Phosphate Receptor	2	15.065	4	272.6	High	High	fca04144; fca04142	Endocytosis; Lysosome	[GO:0005215]; GO:0003674 [GO:0005737]; GO:0044424; GO:0005622; GO:0044464; GO:0005575; GO:0005623 [GO:0006810]; GO:0051234; GO:0051179; GO:0008150 [GO:0016021]; GO:0031224; GO:0044425; GO:0005575; GO:0016020	transport	cytoplasm	transporter activity
328	GARS	XP_003982988.2	Glycine-tRNA Ligase, Partial	10	15.036	6	81	High	High	fca00970	Aminoacyl-tRNA biosynthesis	[GO:0000166]; GO:0036094; GO:1901265; GO:0005488; GO:0097159; GO:1901363; GO:0003674 [GO:0004812]; GO:0140101; GO:0140098; GO:0003824; GO:0003674 [GO:0005524]; GO:0032559; GO:0035639; GO:0030554; GO:0032555; GO:0043168; GO:1901265; GO:0017076; GO:0032553; GO:0043167; GO:0097159; GO:1901363; GO:0000166; GO:0097367; GO:0005488; GO:0036094; GO:0003674 [GO:0006418]; GO:0006412; GO:0043039; GO:0010467…	metabolic process		catalytic activity;nucleotide binding
329	APOA4	XP_011284667.1	Apolipoprotein A-IV	3	14.983	2	43.7	High	High	fca04975; fca04977	Fat digestion and absorption; Vitamin digestion and absorption	[GO:0005576]; GO:0005575 [GO:0006695]; GO:0008203; GO:0016126; GO:1902653; GO:0016125; GO:1902652; GO:0006694; GO:1901617; GO:0046165; GO:0008202; GO:1901615; GO:0006066; GO:0008610; GO:1901362; GO:1901576; GO:0044283; GO:0006629; GO:1901360; GO:0071704; GO:0044281; GO:0009058; GO:0044238; GO:0008152; GO:0008150 [GO:0006810]; GO:0051234; GO:0051179; GO:0008150 [GO:0006869]; GO:0010876; GO:0071702…	cell organization and biogenesis;metabolic process;regulation of biological process;response to stimulus;transport	extracellular	enzyme regulator activity;transporter activity
330	PLS3	XP_019679760.1	Plastin-3 Isoform X1	9	14.791	5	71.7	High	High
331	ITGA1	XP_019666692.1	Integrin Alpha-1 Isoform X1	5	14.491	5	132.3	High	High			[GO:0016021]; GO:0031224; GO:0044425; GO:0005575; GO:0016020
332	LOC101082749	XP_003985733.1	Histone H1.5	18	14.45	3	22.6	High	Not Found			[GO:0000122]; GO:0006357; GO:0006366; GO:0045892; GO:0006355; GO:0006351; GO:0010629; GO:1903507; GO:2000113; GO:0010468; GO:1903506; GO:2000112; GO:0010467; GO:0034645; GO:0097659; GO:0010605; GO:1902679; GO:0010558; GO:0031327; GO:0060255; GO:2001141; GO:0010556; GO:0031326; GO:0043170; GO:0009059; GO:0044249; GO:0044260; GO:0032774; GO:0009892; GO:0051253; GO:0009890; GO:0031324; GO:0019222; G…	cell organization and biogenesis;regulation of biological process	chromosome;nucleus	DNA binding;protein binding;RNA binding
333	LAMB1	XP_006929172.2	Laminin Subunit Beta-1	2	14.426	4	197.2	High	High	fca05145; fca05222; fca05146; fca04512; fca05200; fca04151; fca04510	Toxoplasmosis; Small cell lung cancer; Amoebiasis; ECM-receptor interaction; Pathways in cancer; PI3K-Akt signaling pathway; Focal adhesion	[GO:0003774]; GO:0017111; GO:0016462; GO:0016818; GO:0016817; GO:0016787; GO:0003824; GO:0003674 [GO:0003924]; GO:0017111; GO:0016462; GO:0016818; GO:0016817; GO:0016787; GO:0003824; GO:0003674 [GO:0005102]; GO:0005515; GO:0005488; GO:0003674 [GO:0005201]; GO:0005198; GO:0003674 [GO:0005525]; GO:0032550; GO:0032561; GO:0035639; GO:0001883; GO:0032549; GO:0019001; GO:0032555; GO:0043168; GO:190126…	cell differentiation;cell organization and biogenesis;cellular component movement;metabolic process;regulation of biological process;transport		catalytic activity;motor activity;nucleotide binding;protein binding;structural molecule activity;transporter activity
334	AHNAK	XP_006937472.1	Neuroblast Differentiation-Associated Protein Ahnak	3	14.338	4	626.8	High	High
335	TF; LOC101085148	XP_019666242.1	Serotransferrin	7	14.281	4	78.6	High	High			[GO:0001895]; GO:0001894; GO:0048871; GO:0060249; GO:0032501; GO:0042592; GO:0008150; GO:0065008; GO:0065007 [GO:0005576]; GO:0005575 [GO:0005615]; GO:0044421; GO:0005575; GO:0005576 [GO:0005769]; GO:0005768; GO:0012505; GO:0031410; GO:0044464; GO:0044444; GO:0097708; GO:0005575; GO:0005623; GO:0005737; GO:0044424; GO:0031982; GO:0043229; GO:0005622; GO:0043227; GO:0043226 [GO:0005770]; GO:000576…	cellular homeostasis;regulation of biological process;response to stimulus;transport	cell surface;endosome;extracellular;membrane	metal ion binding;protein binding;transporter activity
336	ATP5A1	XP_003995204.1	ATP Synthase Subunit Alpha, Mitochondrial	11	14.218	5	59.7	High	High	fca00190; fca05010; fca05016; fca05012; fca01100	Oxidative phosphorylation; Alzheimer's disease; Huntington's disease; Parkinson's disease; Metabolic pathways	[GO:0000166]; GO:0036094; GO:1901265; GO:0005488; GO:0097159; GO:1901363; GO:0003674 [GO:0001937]; GO:0001935; GO:0001936; GO:0050680; GO:0050673; GO:0050678; GO:0008285; GO:0008283; GO:0042127; GO:0048523; GO:0008150; GO:0050794; GO:0009987; GO:0048519; GO:0050789; GO:0065007 [GO:0003723]; GO:0003676; GO:0097159; GO:1901363; GO:0005488; GO:0003674 [GO:0005524]; GO:0032559; GO:0035639; GO:0030554…	metabolic process;regulation of biological process;transport	membrane;mitochondrion	catalytic activity;nucleotide binding;protein binding;RNA binding;transporter activity
337	ADH5	XP_003985200.1	Alcohol Dehydrogenase Class-3	14	14.095	4	39.6	High	High	fca00350; fca00010; fca00980; fca05204; fca01200; fca00982; fca00071; fca00830; fca01100	Tyrosine metabolism; Glycolysis / Gluconeogenesis; Metabolism of xenobiotics by cytochrome P450; Chemical carcinogenesis; Carbon metabolism; Drug metabolism - cytochrome P450; Fatty acid degradation; Retinol metabolism; Metabolic pathways	[GO:0001523]; GO:0016101; GO:0006721; GO:0006720; GO:0044255; GO:0006629; GO:0044237; GO:0044238; GO:0071704; GO:0008152; GO:0009987; GO:0008150 [GO:0003016]; GO:0003008; GO:0007585; GO:0032501; GO:0008150 [GO:0004022]; GO:0016616; GO:0016614; GO:0016491; GO:0003824; GO:0003674 [GO:0005504]; GO:0008289; GO:0033293; GO:0005488; GO:0031406; GO:0003674; GO:0043168; GO:0043177; GO:0043167; GO:0036094…	metabolic process;response to stimulus	mitochondrion	catalytic activity;metal ion binding;protein binding
338	ATP6V1B2	XP_003984773.1	V-Type Proton ATPase Subunit B, Brain Isoform	9	14.089	4	56.6	Peak Found	High	fca05323; fca00190; fca04966; fca04721; fca04145; fca04150; fca01100	Rheumatoid arthritis; Oxidative phosphorylation; Collecting duct acid secretion; Synaptic vesicle cycle; Phagosome; mTOR signaling pathway; Metabolic pathways	[GO:0001726]; GO:0031252; GO:0120025; GO:0044464; GO:0042995; GO:0005575; GO:0005623 [GO:0005524]; GO:0032559; GO:0035639; GO:0030554; GO:0032555; GO:0043168; GO:1901265; GO:0017076; GO:0032553; GO:0043167; GO:0097159; GO:1901363; GO:0000166; GO:0097367; GO:0005488; GO:0036094; GO:0003674 [GO:0005737]; GO:0044424; GO:0005622; GO:0044464; GO:0005575; GO:0005623 [GO:0005765]; GO:0005764; GO:0098852…	metabolic process;transport	cytoplasm;cytosol;membrane	catalytic activity;nucleotide binding;transporter activity
339	SLC3A2	XP_003993583.1	4F2 Cell-Surface Antigen Heavy Chain	10	13.953	4	58	High	High	fca04974; fca04150	Protein digestion and absorption; mTOR signaling pathway	[GO:0003824]; GO:0003674 [GO:0005975]; GO:0044238; GO:0071704; GO:0008152; GO:0008150 [GO:0016021]; GO:0031224; GO:0044425; GO:0005575; GO:0016020	metabolic process		catalytic activity
340	LOC101096467; PCYOX1	XP_003984145.1	Prenylcysteine Oxidase 1	8	13.918	3	56.8	High	High	fca00900	Terpenoid backbone biosynthesis	[GO:0001735]; GO:0016670; GO:0016667; GO:0016491; GO:0003824; GO:0003674 [GO:0005764]; GO:0000323; GO:0005773; GO:0043231; GO:0044444; GO:0043227; GO:0043229; GO:0005737; GO:0044424; GO:0043226; GO:0005622; GO:0044464; GO:0005575; GO:0005623 [GO:0005774]; GO:0044437; GO:0098588; GO:0098805; GO:0005773; GO:0044444; GO:0044446; GO:0031090; GO:0016020; GO:0043231; GO:0005737; GO:0044424; GO:0043229;…	metabolic process	membrane;vacuole	catalytic activity
341	FLOT1	XP_011280428.1	Flotillin-1	12	13.894	5	47.3	High	High	fca04910	Insulin signaling pathway
342	FAM20C	XP_019675786.1	Extracellular Serine/Threonine Protein Kinase FAM20C	6	13.489	2	52.6	High	High
343	MAPK1	XP_003995022.1	Mitogen-Activated Protein Kinase 1	15	13.483	5	41.3	High	High	fca05133; fca04723; fca04010; fca04726; fca04662; fca05214; fca05203; fca04370; fca05152; fca05219; fca04664; fca04022; fca04350; fca05140; fca04270; fca05010; fca04261; fca04917; fca05145; fca05224; fca04730; fca04910; fca04720; fca01524; fca05220; fca05213; fca05231; fca04658; fca04724; fca04919; fca05034; fca04550; fca04666; fca04915; fca04360; fca01521; fca04066; fca04725; fca04621; fca05215;…	Pertussis; Retrograde endocannabinoid signaling; MAPK signaling pathway; Serotonergic synapse; B cell receptor signaling pathway; Glioma; Viral carcinogenesis; VEGF signaling pathway; Tuberculosis; Bladder cancer; Fc epsilon RI signaling pathway; cGMP-PKG signaling pathway; TGF-beta signaling pathway; Leishmaniasis; Vascular smooth muscle contraction; Alzheimer's disease; Adrenergic signaling in …	[GO:0000165]; GO:0023014; GO:0035556; GO:0006468; GO:0007165; GO:0006464; GO:0016310; GO:0007154; GO:0009987; GO:0023052; GO:0050794; GO:0051716; GO:0036211; GO:0044267; GO:0006796; GO:0008150; GO:0050789; GO:0050896; GO:0019538; GO:0043412; GO:0044260; GO:0006793; GO:0065007; GO:0043170; GO:0044238; GO:1901564; GO:0044237; GO:0071704; GO:0008152; GO:0006807 [GO:0000166]; GO:0036094; GO:1901265; …	cell communication;cell differentiation;cell proliferation;cellular homeostasis;metabolic process;regulation of biological process;response to stimulus	cytoplasm;cytoskeleton;cytosol;endosome;Golgi;membrane;mitochondrion;nucleus	catalytic activity;nucleotide binding;protein binding;signal transducer activity
344	ALDOC	XP_003996537.1	Fructose-Bisphosphate Aldolase C	12	13.397	3	39.3	Peak Found	High	fca00010; fca00030; fca01200; fca00051; fca01230; fca01100	Glycolysis / Gluconeogenesis; Pentose phosphate pathway; Carbon metabolism; Fructose and mannose metabolism; Biosynthesis of amino acids; Metabolic pathways	[GO:0003824]; GO:0003674 [GO:0004332]; GO:0016832; GO:0016830; GO:0016829; GO:0003824; GO:0003674 [GO:0005739]; GO:0043231; GO:0044444; GO:0043227; GO:0043229; GO:0005737; GO:0044424; GO:0043226; GO:0005622; GO:0044464; GO:0005575; GO:0005623 [GO:0006096]; GO:0006090; GO:0006757; GO:0016052; GO:0046496; GO:0032787; GO:0006091; GO:0006165; GO:0046031; GO:0046034; GO:0005975; GO:1901575; GO:0019362…	cell differentiation;metabolic process	mitochondrion	catalytic activity;protein binding
345	EFEMP2	XP_011285326.1	EGF-Containing Fibulin-Like Extracellular Matrix Protein 2	17	13.39	5	49.5	High	High			[GO:0005509]; GO:0046872; GO:0043169; GO:0043167; GO:0005488; GO:0003674			metal ion binding
346	PKHD1L1	XP_019678148.1	Fibrocystin-L	1	13.369	4	470.5	High	High			[GO:0016021]; GO:0031224; GO:0044425; GO:0005575; GO:0016020
347	STAT5B	XP_011287434.1	Signal Transducer And Activator Of Transcription 5B Isoform X1	5	13.354	4	90.1	High	High	fca04630; fca05203; fca05166; fca04917; fca05220; fca04658; fca04933; fca05162; fca05200; fca04012; fca05221; fca04062; fca05161	Jak-STAT signaling pathway; Viral carcinogenesis; HTLV-I infection; Prolactin signaling pathway; Chronic myeloid leukemia; Th1 and Th2 cell differentiation; AGE-RAGE signaling pathway in diabetic complications; Measles; Pathways in cancer; ErbB signaling pathway; Acute myeloid leukemia; Chemokine signaling pathway; Hepatitis B	[GO:0003677]; GO:0003676; GO:0097159; GO:1901363; GO:0005488; GO:0003674 [GO:0006355]; GO:0006351; GO:0010468; GO:1903506; GO:2000112; GO:0010467; GO:0034645; GO:0097659; GO:0060255; GO:2001141; GO:0010556; GO:0031326; GO:0043170; GO:0009059; GO:0044249; GO:0044260; GO:0032774; GO:0019222; GO:0051252; GO:0009889; GO:0031323; GO:0071704; GO:1901576; GO:0009058; GO:0044237; GO:0016070; GO:0034654; …	regulation of biological process;response to stimulus		DNA binding
348	SEPT2	XP_019694553.1	Septin-2 Isoform X3	9	13.3	2	43.8	High	High			[GO:0016021]; GO:0031224; GO:0044425; GO:0005575; GO:0016020
349	GALM	XP_003984357.1	Aldose 1-Epimerase Isoform X1	15	13.221	3	37.5	High	High	fca00010; fca00052; fca01100	Glycolysis / Gluconeogenesis; Galactose metabolism; Metabolic pathways	[GO:0003824]; GO:0003674 [GO:0004034]; GO:0016857; GO:0016854; GO:0016853; GO:0003824; GO:0003674 [GO:0005975]; GO:0044238; GO:0071704; GO:0008152; GO:0008150 [GO:0006006]; GO:0019318; GO:0005996; GO:0005975; GO:0044281; GO:0044238; GO:0071704; GO:0008152; GO:0008150 [GO:0006012]; GO:0019318; GO:0005996; GO:0005975; GO:0044281; GO:0044238; GO:0071704; GO:0008152; GO:0008150 [GO:0016853]; GO:00038…	metabolic process		catalytic activity
350	LIPG	XP_019670812.1	Endothelial Lipase Isoform X1	7	13.195	2	59.5	Not Found	High			[GO:0016021]; GO:0031224; GO:0044425; GO:0005575; GO:0016020
351	NID1	XP_003993948.1	Nidogen-1	2	13.099	3	135.7	High	High			[GO:0005509]; GO:0046872; GO:0043169; GO:0043167; GO:0005488; GO:0003674 [GO:0005515]; GO:0005488; GO:0003674 [GO:0005518]; GO:0032403; GO:0005515; GO:0044877; GO:0005488; GO:0003674 [GO:0005578]; GO:0031012; GO:0044421; GO:0005575; GO:0005576 [GO:0005604]; GO:0005578; GO:0044420; GO:0031012; GO:0044421; GO:0005575; GO:0005576 [GO:0005605]; GO:0005604; GO:0044420; GO:0005578; GO:0031012; GO:00444…	cell organization and biogenesis;regulation of biological process	cell surface;membrane	metal ion binding;protein binding
352	BASP1	XP_019668142.1	Brain Acid Soluble Protein 1	36	12.872	4	18	High	High
353	CCT7	XP_003984170.1	T-Complex Protein 1 Subunit Eta	12	12.807	5	59.4	Peak Found	High			[GO:0005524]; GO:0032559; GO:0035639; GO:0030554; GO:0032555; GO:0043168; GO:1901265; GO:0017076; GO:0032553; GO:0043167; GO:0097159; GO:1901363; GO:0000166; GO:0097367; GO:0005488; GO:0036094; GO:0003674 [GO:0016021]; GO:0031224; GO:0044425; GO:0005575; GO:0016020			nucleotide binding
354	FETUB	XP_019695567.1	Fetuin-B Isoform X2	3	12.609	3	41.8	High	High			[GO:0016021]; GO:0031224; GO:0044425; GO:0005575; GO:0016020
355	RAB8A	XP_003982068.1	Ras-Related Protein Rab-8A	17	12.589	4	23.6	High	High	fca04144; fca04152; fca04972	Endocytosis; AMPK signaling pathway; Pancreatic secretion	[GO:0003924]; GO:0017111; GO:0016462; GO:0016818; GO:0016817; GO:0016787; GO:0003824; GO:0003674 [GO:0005525]; GO:0032550; GO:0032561; GO:0035639; GO:0001883; GO:0032549; GO:0019001; GO:0032555; GO:0043168; GO:1901265; GO:0001882; GO:0017076; GO:0032553; GO:0043167; GO:0097159; GO:1901363; GO:0036094; GO:0097367; GO:0000166; GO:0005488; GO:0003674 [GO:0005768]; GO:0012505; GO:0031410; GO:0044464;…	cell organization and biogenesis;regulation of biological process;response to stimulus;transport	endosome;membrane	catalytic activity;nucleotide binding;protein binding
356	PCOLCE	XP_003998536.4	Procollagen C-Endopeptidase Enhancer 1 Isoform X2	7	12.581	3	56.6	High	High			[GO:0016021]; GO:0031224; GO:0044425; GO:0005575; GO:0016020
357	HSPB1	XP_003998589.1	Heat Shock Protein Beta-1	18	12.578	3	22.7	High	High	fca04010; fca04370; fca05146; fca05169	MAPK signaling pathway; VEGF signaling pathway; Amoebiasis; Epstein-Barr virus infection	[GO:0001895]; GO:0001894; GO:0048871; GO:0060249; GO:0032501; GO:0042592; GO:0008150; GO:0065008; GO:0065007 [GO:0001932]; GO:0006468; GO:0031399; GO:0042325; GO:0006464; GO:0016310; GO:0032268; GO:0019220; GO:0036211; GO:0044267; GO:0006796; GO:0031323; GO:0051246; GO:0051174; GO:0019538; GO:0043412; GO:0044260; GO:0006793; GO:0019222; GO:0044237; GO:0050794; GO:0051171; GO:0060255; GO:0080090; …	metabolic process;regulation of biological process;response to stimulus	cytoplasm;membrane;nucleus	enzyme regulator activity;protein binding;RNA binding
358	PSMD11	XP_019672483.1	26S Proteasome Non-ATPase Regulatory Subunit 11	10	12.559	3	48.1	High	High
359	QSOX1	XP_003999362.2	Sulfhydryl Oxidase 1	6	12.3	4	80.3	Peak Found	High			[GO:0016021]; GO:0031224; GO:0044425; GO:0005575; GO:0016020 [GO:0016972]; GO:0016670; GO:0016667; GO:0016491; GO:0003824; GO:0003674 [GO:0045454]; GO:0019725; GO:0050794; GO:0009987; GO:0042592; GO:0050789; GO:0008150; GO:0065008; GO:0065007 [GO:0055114]; GO:0008152; GO:0008150	cellular homeostasis;metabolic process;regulation of biological process		catalytic activity
360	ST13	XP_011282541.1	Hsc70-Interacting Protein Isoform X1	8	12.292	3	41.4	High	High			[GO:0005515]; GO:0005488; GO:0003674			protein binding
361	HAAO	XP_003983981.1	3-Hydroxyanthranilate 3,4-Dioxygenase	10	12.283	2	32.4	High	High	fca00380; fca01100	Tryptophan metabolism; Metabolic pathways	[GO:0000334]; GO:0016702; GO:0016701; GO:0051213; GO:0016491; GO:0003824; GO:0003674 [GO:0005506]; GO:0046914; GO:0046872; GO:0043169; GO:0043167; GO:0005488; GO:0003674 [GO:0005737]; GO:0044424; GO:0005622; GO:0044464; GO:0005575; GO:0005623 [GO:0005829]; GO:0044444; GO:0005737; GO:0044424; GO:0005622; GO:0044464; GO:0005575; GO:0005623 [GO:0006569]; GO:0006568; GO:0009074; GO:0046218; GO:190160…	cellular homeostasis;metabolic process;response to stimulus	cytoplasm;cytosol	catalytic activity;metal ion binding
362	DPP3	XP_011285333.1	Dipeptidyl Peptidase 3 Isoform X1	3	12.264	2	84.6	High	High			[GO:0016021]; GO:0031224; GO:0044425; GO:0005575; GO:0016020
363	UROD	XP_003990076.1	Uroporphyrinogen Decarboxylase Isoform X1	9	12.168	4	40.8	Peak Found	High	fca00860; fca01100	Porphyrin and chlorophyll metabolism; Metabolic pathways	[GO:0004853]; GO:0016831; GO:0016830; GO:0016829; GO:0003824; GO:0003674 [GO:0006779]; GO:0006778; GO:0033014; GO:0051188; GO:0033013; GO:0051186; GO:0018130; GO:0019438; GO:0044271; GO:1901362; GO:1901566; GO:0044249; GO:0006725; GO:0046483; GO:1901360; GO:1901564; GO:0044237; GO:0034641; GO:1901576; GO:0009058; GO:0071704; GO:0006807; GO:0008152; GO:0009987; GO:0008150 [GO:0016021]; GO:0031224;…	metabolic process		catalytic activity
364	MMP2	XP_003998091.1	72 Kda Type IV Collagenase	8	12.071	3	65.6	High	High	fca05219; fca04670; fca04915; fca04933; fca05200; fca05205; fca01522; fca04912	Bladder cancer; Leukocyte transendothelial migration; Estrogen signaling pathway; AGE-RAGE signaling pathway in diabetic complications; Pathways in cancer; Proteoglycans in cancer; Endocrine resistance; GnRH signaling pathway	[GO:0004222]; GO:0004175; GO:0008237; GO:0070011; GO:0008233; GO:0016787; GO:0140096; GO:0003824; GO:0003674 [GO:0006508]; GO:0019538; GO:0043170; GO:0044238; GO:1901564; GO:0071704; GO:0008152; GO:0006807; GO:0008150 [GO:0008270]; GO:0046914; GO:0046872; GO:0043169; GO:0043167; GO:0005488; GO:0003674 [GO:0031012]; GO:0044421; GO:0005575; GO:0005576	metabolic process		catalytic activity;metal ion binding
365	CD44	XP_019667819.1	CD44 Antigen Isoform X1	4	11.885	3	81.6	High	High			[GO:0016021]; GO:0031224; GO:0044425; GO:0005575; GO:0016020
366	VCP	XP_011286873.1	Transitional Endoplasmic Reticulum Atpase Isoform X1	6	11.866	4	89.2	High	High	fca04141; fca05134	Protein processing in endoplasmic reticulum; Legionellosis	[GO:0003678]; GO:0004386; GO:0140097; GO:0017111; GO:0003824; GO:0016462; GO:0003674; GO:0016818; GO:0016817; GO:0016787 [GO:0003723]; GO:0003676; GO:0097159; GO:1901363; GO:0005488; GO:0003674 [GO:0003724]; GO:0004386; GO:0140098; GO:0017111; GO:0003824; GO:0016462; GO:0003674; GO:0016818; GO:0016817; GO:0016787 [GO:0005524]; GO:0032559; GO:0035639; GO:0030554; GO:0032555; GO:0043168; GO:1901265…	metabolic process;response to stimulus		catalytic activity;nucleotide binding;RNA binding
367	RBP1	XP_011278096.2	Retinol-Binding Protein 1, Partial	22	11.763	3	22.2	High	High
368	CDH13	XP_003998358.3	Cadherin-13 Isoform X1	7	11.759	3	78.1	High	High			[GO:0005509]; GO:0046872; GO:0043169; GO:0043167; GO:0005488; GO:0003674 [GO:0007156]; GO:0098742; GO:0098609; GO:0007155; GO:0022610; GO:0008150 [GO:0016020]; GO:0005575		membrane	metal ion binding
369	ITIH4	XP_011277833.2	Inter-Alpha-Trypsin Inhibitor Heavy Chain H4 Isoform X1	3	11.758	3	105.3	High	High			[GO:0016021]; GO:0031224; GO:0044425; GO:0005575; GO:0016020
370	SEPT11	XP_011280034.1	Septin-11 Isoform X1	10	11.643	4	49.8	Peak Found	High			[GO:0005525]; GO:0032550; GO:0032561; GO:0035639; GO:0001883; GO:0032549; GO:0019001; GO:0032555; GO:0043168; GO:1901265; GO:0001882; GO:0017076; GO:0032553; GO:0043167; GO:0097159; GO:1901363; GO:0036094; GO:0097367; GO:0000166; GO:0005488; GO:0003674			nucleotide binding
371	PRSS23	XP_006936926.1	Serine Protease 23	11	11.63	4	42.1	High	High			[GO:0004252]; GO:0004175; GO:0008236; GO:0070011; GO:0017171; GO:0008233; GO:0016787; GO:0140096; GO:0003824; GO:0003674 [GO:0005615]; GO:0044421; GO:0005575; GO:0005576 [GO:0005634]; GO:0043231; GO:0043227; GO:0043229; GO:0043226; GO:0044424; GO:0005575; GO:0005622; GO:0044464; GO:0005623 [GO:0006508]; GO:0019538; GO:0043170; GO:0044238; GO:1901564; GO:0071704; GO:0008152; GO:0006807; GO:0008150…	metabolic process	nucleus	catalytic activity
372	PRDX2	XP_003981965.1	Peroxiredoxin-2	15	11.62	2	21.9	High	High			[GO:0005623]; GO:0005575 [GO:0006979]; GO:0006950; GO:0050896; GO:0008150 [GO:0008379]; GO:0004601; GO:0051920; GO:0016209; GO:0016684; GO:0003674; GO:0016491; GO:0003824 [GO:0016021]; GO:0031224; GO:0044425; GO:0005575; GO:0016020 [GO:0016209]; GO:0003674 [GO:0016491]; GO:0003824; GO:0003674 [GO:0019430]; GO:0006801; GO:0071451; GO:0098869; GO:0072593; GO:0000303; GO:0071450; GO:1990748; GO:0044…	cellular homeostasis;metabolic process;regulation of biological process;response to stimulus		antioxidant activity;catalytic activity
373	WARS	XP_003988038.1	Tryptophan-tRNA Ligase, Cytoplasmic	11	11.576	4	53.4	High	High	fca00970	Aminoacyl-tRNA biosynthesis	[GO:0000166]; GO:0036094; GO:1901265; GO:0005488; GO:0097159; GO:1901363; GO:0003674 [GO:0001933]; GO:0001932; GO:0006468; GO:0031400; GO:0042326; GO:0031399; GO:0042325; GO:0006464; GO:0016310; GO:0032269; GO:0045936; GO:0032268; GO:0019220; GO:0036211; GO:0044267; GO:0006796; GO:0031324; GO:0051248; GO:0010563; GO:0031323; GO:0051246; GO:0051174; GO:0019538; GO:0043412; GO:0044260; GO:0006793; …	metabolic process;regulation of biological process	cytoplasm;cytosol;nucleus	catalytic activity;enzyme regulator activity;nucleotide binding;protein binding
374	DSTN	XP_003983850.1	Destrin	22	11.525	3	18.5	High	High			[GO:0003779]; GO:0008092; GO:0005515; GO:0005488; GO:0003674 [GO:0005622]; GO:0044464; GO:0005575; GO:0005623 [GO:0005737]; GO:0044424; GO:0005622; GO:0044464; GO:0005575; GO:0005623 [GO:0015629]; GO:0005856; GO:0043232; GO:0043228; GO:0043229; GO:0043226; GO:0044424; GO:0005575; GO:0005622; GO:0044464; GO:0005623 [GO:0030042]; GO:0008154; GO:0051261; GO:0007015; GO:0043624; GO:0030036; GO:009743…	cell organization and biogenesis;regulation of biological process	cytoplasm;cytoskeleton	protein binding
375	LOC101082193; COL5A1	XP_011287018.1	Collagen Alpha-1(V) Chain	2	11.328	2	183.6	High	High	fca04974	Protein digestion and absorption	[GO:0005201]; GO:0005198; GO:0003674			structural molecule activity
376	F10	XP_003980607.1	Coagulation Factor X	12	11.319	3	52.5	High	High	fca04610	Complement and coagulation cascades	[GO:0004252]; GO:0004175; GO:0008236; GO:0070011; GO:0017171; GO:0008233; GO:0016787; GO:0140096; GO:0003824; GO:0003674 [GO:0005509]; GO:0046872; GO:0043169; GO:0043167; GO:0005488; GO:0003674 [GO:0005515]; GO:0005488; GO:0003674 [GO:0005576]; GO:0005575 [GO:0006508]; GO:0019538; GO:0043170; GO:0044238; GO:1901564; GO:0071704; GO:0008152; GO:0006807; GO:0008150	metabolic process	extracellular	catalytic activity;metal ion binding;protein binding
377	PSMC1	XP_003987959.1	26S Protease Regulatory Subunit 4	8	11.257	3	49.2	Peak Found	High	fca05203; fca05169; fca03050	Viral carcinogenesis; Epstein-Barr virus infection; Proteasome	[GO:0003723]; GO:0003676; GO:0097159; GO:1901363; GO:0005488; GO:0003674 [GO:0003724]; GO:0004386; GO:0140098; GO:0017111; GO:0003824; GO:0016462; GO:0003674; GO:0016818; GO:0016817; GO:0016787 [GO:0005524]; GO:0032559; GO:0035639; GO:0030554; GO:0032555; GO:0043168; GO:1901265; GO:0017076; GO:0032553; GO:0043167; GO:0097159; GO:1901363; GO:0000166; GO:0097367; GO:0005488; GO:0036094; GO:0003674 …	metabolic process;response to stimulus		catalytic activity;nucleotide binding;RNA binding
378	RFTN1	XP_006936504.1	Raftlin	9	11.251	4	61.2	High	Peak Found			[GO:0001765]; GO:0031579; GO:0071709; GO:0061024; GO:0022607; GO:0044091; GO:0016043; GO:0044085; GO:0009987; GO:0071840; GO:0008150 [GO:0002457]; GO:0002456; GO:0019882; GO:0002449; GO:0002460; GO:0002376; GO:0002443; GO:0002250; GO:0008150; GO:0002252; GO:0006955; GO:0050896 [GO:0003725]; GO:0003723; GO:0003676; GO:0097159; GO:1901363; GO:0005488; GO:0003674 [GO:0005737]; GO:0044424; GO:0005622…	cell organization and biogenesis;regulation of biological process;response to stimulus;transport	cytoplasm;endosome;membrane	RNA binding
379	CPN2	XP_003991832.1	Carboxypeptidase N Subunit 2	4	11.192	2	59.7	High	High			[GO:0005515]; GO:0005488; GO:0003674 [GO:0070062]; GO:0005615; GO:1903561; GO:0044421; GO:0031982; GO:0043230; GO:0005575; GO:0005576; GO:0043227; GO:0043226 [GO:0072562]; GO:0005615; GO:0044421; GO:0005575; GO:0005576			protein binding
380	GSTA2; LOC101096317	XP_011280731.1	Glutathione S-Transferase A2	22	11.017	4	25.8	High	High	fca01524; fca00480; fca00980; fca05204; fca00982	Platinum drug resistance; Glutathione metabolism; Metabolism of xenobiotics by cytochrome P450; Chemical carcinogenesis; Drug metabolism - cytochrome P450	[GO:0005515]; GO:0005488; GO:0003674			protein binding
381	OIT3	XP_003994094.1	Oncoprotein-Induced Transcript 3 Protein Isoform X1	6	10.97	3	60.4	High	High
382	SHMT1	XP_003996415.1	Serine Hydroxymethyltransferase, Cytosolic	8	10.923	4	53.3	Peak Found	High	fca00260; fca00630; fca01523; fca01200; fca01230; fca00670; fca01100	Glycine, serine and threonine metabolism; Glyoxylate and dicarboxylate metabolism; Antifolate resistance; Carbon metabolism; Biosynthesis of amino acids; One carbon pool by folate; Metabolic pathways	[GO:0000900]; GO:0030371; GO:0090079; GO:0045182; GO:0003676; GO:0003674; GO:0097159; GO:1901363; GO:0005488 [GO:0003824]; GO:0003674 [GO:0004372]; GO:0016742; GO:0016741; GO:0016740; GO:0003824; GO:0003674 [GO:0005634]; GO:0043231; GO:0043227; GO:0043229; GO:0043226; GO:0044424; GO:0005575; GO:0005622; GO:0044464; GO:0005623 [GO:0005739]; GO:0043231; GO:0044444; GO:0043227; GO:0043229; GO:000573…	cell organization and biogenesis;metabolic process;regulation of biological process	cytosol;mitochondrion;nucleus	catalytic activity;protein binding;RNA binding;translation regulator activity
383	HPD	XP_003994683.1	4-Hydroxyphenylpyruvate Dioxygenase	10	10.854	3	44.8	High	High	fca00360; fca00350; fca00130; fca01100	Phenylalanine metabolism; Tyrosine metabolism; Ubiquinone and other terpenoid-quinone biosynthesis; Metabolic pathways
384	MAT1A	XP_003994165.1	S-Adenosylmethionine Synthase Isoform X1	7	10.828	3	43.6	High	High	fca00270; fca01230; fca01100	Cysteine and methionine metabolism; Biosynthesis of amino acids; Metabolic pathways	[GO:0004478]; GO:0016765; GO:0016740; GO:0003824; GO:0003674 [GO:0006556]; GO:0009108; GO:0044272; GO:0046500; GO:1901576; GO:0006732; GO:0051188; GO:0006790; GO:0044249; GO:0071704; GO:0009058; GO:0051186; GO:0044237; GO:0008152; GO:0009987; GO:0008150	metabolic process		catalytic activity
385	RPL4	XP_019687754.1	60S Ribosomal Protein L4	8	10.758	3	47.3	High	High			[GO:0003735]; GO:0005198; GO:0003674 [GO:0005840]; GO:0030529; GO:0043232; GO:0044444; GO:0044424; GO:1990904; GO:0043228; GO:0043229; GO:0005737; GO:0005622; GO:0044464; GO:0032991; GO:0043226; GO:0005575; GO:0005623 [GO:0006412]; GO:0010467; GO:0034645; GO:0043043; GO:0044267; GO:0043170; GO:0009059; GO:0044249; GO:0044260; GO:0006518; GO:0043604; GO:1901566; GO:0019538; GO:0071704; GO:1901576;…	metabolic process	ribosome	structural molecule activity
386	LTBP1	XP_019683254.1	Latent-Transforming Growth Factor Beta-Binding Protein 1 Isoform X1	3	10.758	2	171.7	Not Found	High
387	PCBP1	XP_011279415.1	Poly(rC)-Binding Protein 1	9	10.693	3	37.5	High	High	fca03040	Spliceosome	[GO:0003676]; GO:0097159; GO:1901363; GO:0005488; GO:0003674 [GO:0003723]; GO:0003676; GO:0097159; GO:1901363; GO:0005488; GO:0003674			RNA binding
388	LOC101082082; PSMD1	XP_011283930.1	26S Proteasome Non-ATPase Regulatory Subunit 1	4	10.672	4	105.8	High	High	fca05169; fca03050	Epstein-Barr virus infection; Proteasome	[GO:0016021]; GO:0031224; GO:0044425; GO:0005575; GO:0016020
389	GLIPR2; LOC101097024	XP_003995670.1	Golgi-Associated Plant Pathogenesis-Related Protein 1 Isoform X1	17	10.619	2	17.2	High	High
390	EIF5A	XP_003996212.1	Eukaryotic Translation Initiation Factor 5A-1	32	10.618	3	16.8	High	High			[GO:0003723]; GO:0003676; GO:0097159; GO:1901363; GO:0005488; GO:0003674 [GO:0003746]; GO:0008135; GO:0003723; GO:0003676; GO:0097159; GO:1901363; GO:0005488; GO:0003674 [GO:0006452]; GO:0006414; GO:0006412; GO:0034645; GO:0010467; GO:0043043; GO:0044267; GO:0009059; GO:0044249; GO:0044260; GO:0043170; GO:0006518; GO:0043604; GO:1901566; GO:0019538; GO:1901576; GO:0009058; GO:0044237; GO:0071704;…	metabolic process;regulation of biological process		RNA binding
391	KLKB1	XP_003984649.2	Plasma Kallikrein Isoform X1	4	10.557	3	72.1	High	High	fca04610	Complement and coagulation cascades
392	AKR1B1; LOC101095406	XP_003983124.1	Aldose Reductase	9	10.518	3	35.7	High	High	fca00561; fca00040; fca00051; fca00052; fca01100	Glycerolipid metabolism; Pentose and glucuronate interconversions; Fructose and mannose metabolism; Galactose metabolism; Metabolic pathways	[GO:0003091]; GO:0003014; GO:0050891; GO:0003008; GO:0030104; GO:0048871; GO:0050878; GO:0032501; GO:0048878; GO:0042592; GO:0065008; GO:0008150; GO:0065007 [GO:0004032]; GO:0008106; GO:0004033; GO:0016616; GO:0016614; GO:0016491; GO:0003824; GO:0003674 [GO:0005654]; GO:0031981; GO:0044428; GO:0070013; GO:0005634; GO:0044446; GO:0043229; GO:0043233; GO:0044424; GO:0043231; GO:0044422; GO:0043226;…	metabolic process;regulation of biological process	cytosol	catalytic activity
393	F9	NP_001009377.1	Coagulation Factor IX Precursor	5	10.491	2	52.3	High	High	fca04610	Complement and coagulation cascades	[GO:0004175]; GO:0070011; GO:0008233; GO:0016787; GO:0140096; GO:0003824; GO:0003674 [GO:0004252]; GO:0004175; GO:0008236; GO:0070011; GO:0017171; GO:0008233; GO:0016787; GO:0140096; GO:0003824; GO:0003674 [GO:0005509]; GO:0046872; GO:0043169; GO:0043167; GO:0005488; GO:0003674 [GO:0005515]; GO:0005488; GO:0003674 [GO:0005576]; GO:0005575 [GO:0005615]; GO:0044421; GO:0005575; GO:0005576 [GO:00065…	coagulation;metabolic process	extracellular	catalytic activity;metal ion binding;protein binding
394	RAB2A	XP_019678268.1	Ras-Related Protein Rab-2A Isoform X1	23	10.449	4	24.4	High	High
395	PLEK	XP_003984122.1	Pleckstrin	9	10.435	2	40	Not Found	High			[GO:0002244]; GO:0030097; GO:0030154; GO:0048534; GO:0048869; GO:0002520; GO:0048513; GO:0009987; GO:0032502; GO:0002376; GO:0048731; GO:0048856; GO:0008150; GO:0007275; GO:0032501 [GO:0002576]; GO:0045055; GO:0006887; GO:0016192; GO:0032940; GO:0006810; GO:0009987; GO:0046903; GO:0051234; GO:0008150; GO:0051179 [GO:0005080]; GO:0019901; GO:0019900; GO:0019899; GO:0005515; GO:0005488; GO:0003674 …	cell differentiation;cell organization and biogenesis;metabolic process;regulation of biological process;response to stimulus;transport	cytoplasm;membrane	protein binding
396	MYADM	XP_003997497.1	Myeloid-Associated Differentiation Marker	10	10.291	2	35.2	High	High			[GO:0001726]; GO:0031252; GO:0120025; GO:0044464; GO:0042995; GO:0005575; GO:0005623 [GO:0001933]; GO:0001932; GO:0006468; GO:0031400; GO:0042326; GO:0031399; GO:0042325; GO:0006464; GO:0016310; GO:0032269; GO:0045936; GO:0032268; GO:0019220; GO:0036211; GO:0044267; GO:0006796; GO:0031324; GO:0051248; GO:0010563; GO:0031323; GO:0051246; GO:0051174; GO:0019538; GO:0043412; GO:0044260; GO:0006793; …	cell organization and biogenesis;regulation of biological process	cytoskeleton;membrane
397	BPGM	XP_003983125.1	Bisphosphoglycerate Mutase	9	10.237	2	30.1	High	High	fca00260; fca00010; fca01100	Glycine, serine and threonine metabolism; Glycolysis / Gluconeogenesis; Metabolic pathways	[GO:0003824]; GO:0003674 [GO:0004082]; GO:0016868; GO:0016866; GO:0016853; GO:0003824; GO:0003674 [GO:0004619]; GO:0016868; GO:0016866; GO:0016853; GO:0003824; GO:0003674 [GO:0005829]; GO:0044444; GO:0005737; GO:0044424; GO:0005622; GO:0044464; GO:0005575; GO:0005623 [GO:0006094]; GO:0006006; GO:0019319; GO:0019318; GO:0046364; GO:0005996; GO:0016051; GO:0044283; GO:0005975; GO:0044281; GO:190157…	metabolic process;regulation of biological process	cytosol	catalytic activity
398	EHD4	XP_003987301.1	EH Domain-Containing Protein 4	6	10.155	3	61.2	Peak Found	High	fca04144	Endocytosis	[GO:0005509]; GO:0046872; GO:0043169; GO:0043167; GO:0005488; GO:0003674 [GO:0005515]; GO:0005488; GO:0003674 [GO:0005525]; GO:0032550; GO:0032561; GO:0035639; GO:0001883; GO:0032549; GO:0019001; GO:0032555; GO:0043168; GO:1901265; GO:0001882; GO:0017076; GO:0032553; GO:0043167; GO:0097159; GO:1901363; GO:0036094; GO:0097367; GO:0000166; GO:0005488; GO:0003674 [GO:0005783]; GO:0012505; GO:0043231…	cell organization and biogenesis;transport	endoplasmic reticulum;membrane	metal ion binding;nucleotide binding;protein binding
399	FBP1	XP_003995507.1	Fructose-1,6-Bisphosphatase 1	10	10.147	3	36.8	High	High	fca00010; fca04910; fca00030; fca04152; fca01200; fca00051; fca01100	Glycolysis / Gluconeogenesis; Insulin signaling pathway; Pentose phosphate pathway; AMPK signaling pathway; Carbon metabolism; Fructose and mannose metabolism; Metabolic pathways	[GO:0000122]; GO:0006357; GO:0006366; GO:0045892; GO:0006355; GO:0006351; GO:0010629; GO:1903507; GO:2000113; GO:0010468; GO:1903506; GO:2000112; GO:0010467; GO:0034645; GO:0097659; GO:0010605; GO:1902679; GO:0010558; GO:0031327; GO:0060255; GO:2001141; GO:0010556; GO:0031326; GO:0043170; GO:0009059; GO:0044249; GO:0044260; GO:0032774; GO:0009892; GO:0051253; GO:0009890; GO:0031324; GO:0019222; G…	cell organization and biogenesis;metabolic process;regulation of biological process;response to stimulus	cytoplasm;cytosol;nucleus	catalytic activity;metal ion binding;nucleotide binding;protein binding
400	ANGPTL3	XP_019692693.1	Angiopoietin-Related Protein 3	6	10.139	3	55.2	Peak Found	High
401	FKBP4	XP_011282040.1	Peptidyl-Prolyl Cis-Trans Isomerase Fkbp4	7	10.137	3	51.6	High	High	fca04915	Estrogen signaling pathway	[GO:0005515]; GO:0005488; GO:0003674 [GO:0006457]; GO:0009987; GO:0008150	metabolic process		protein binding
402	CD109	XP_019687157.1	CD109 Antigen	2	10.126	3	164.2	High	High			[GO:0016021]; GO:0031224; GO:0044425; GO:0005575; GO:0016020
403	RAB14	XP_003995861.1	Ras-Related Protein Rab-14	23	10.095	3	23.9	High	High	fca04152	AMPK signaling pathway	[GO:0003924]; GO:0017111; GO:0016462; GO:0016818; GO:0016817; GO:0016787; GO:0003824; GO:0003674 [GO:0005525]; GO:0032550; GO:0032561; GO:0035639; GO:0001883; GO:0032549; GO:0019001; GO:0032555; GO:0043168; GO:1901265; GO:0001882; GO:0017076; GO:0032553; GO:0043167; GO:0097159; GO:1901363; GO:0036094; GO:0097367; GO:0000166; GO:0005488; GO:0003674 [GO:0005622]; GO:0044464; GO:0005575; GO:0005623 …	cell organization and biogenesis;defense response;regulation of biological process;response to stimulus;transport	cytosol;endosome;membrane	catalytic activity;nucleotide binding;protein binding
404	GNE	XP_006939341.1	Bifunctional UDP-N-Acetylglucosamine 2-Epimerase/N-Acetylmannosamine Kinase Isoform X2	5	10.093	3	82	High	High			[GO:0004553]; GO:0016798; GO:0016787; GO:0003824; GO:0003674 [GO:0005975]; GO:0044238; GO:0071704; GO:0008152; GO:0008150 [GO:0006047]; GO:0006040; GO:0006793; GO:0009225; GO:1901135; GO:0044237; GO:0006139; GO:0071704; GO:0008152; GO:0009987; GO:0006725; GO:0034641; GO:0044238; GO:0046483; GO:1901360; GO:0008150; GO:0006807 [GO:0016021]; GO:0031224; GO:0044425; GO:0005575; GO:0016020 [GO:0016773…	metabolic process		catalytic activity
405	BMP1	XP_019685469.1	Bone Morphogenetic Protein 1	4	10.083	4	107.5	High	High			[GO:0016021]; GO:0031224; GO:0044425; GO:0005575; GO:0016020
406	AKR1C3	XP_003988123.1	Prostaglandin F Synthase 1	6	10.077	3	36.9	High	High	fca00140; fca04913; fca00590; fca01100	Steroid hormone biosynthesis; Ovarian steroidogenesis; Arachidonic acid metabolism; Metabolic pathways
407	PTPN11	XP_019669885.1	Tyrosine-Protein Phosphatase Non-Receptor Type 11	7	10.056	3	73.6	Peak Found	High			[GO:0016021]; GO:0031224; GO:0044425; GO:0005575; GO:0016020
408	PSMD13	XP_003993868.1	26S Proteasome Non-Atpase Regulatory Subunit 13	9	10.026	3	42.9	Peak Found	High	fca05169; fca03050	Epstein-Barr virus infection; Proteasome	[GO:0000502]; GO:0043234; GO:0044424; GO:1905369; GO:0032991; GO:0005622; GO:0044464; GO:1905368; GO:0005575; GO:0005623; GO:1902494 [GO:0005198]; GO:0003674 [GO:0005515]; GO:0005488; GO:0003674 [GO:0005634]; GO:0043231; GO:0043227; GO:0043229; GO:0043226; GO:0044424; GO:0005575; GO:0005622; GO:0044464; GO:0005623 [GO:0005829]; GO:0044444; GO:0005737; GO:0044424; GO:0005622; GO:0044464; GO:000557…	cell organization and biogenesis;metabolic process	cytosol;membrane;nucleus;proteasome	protein binding;structural molecule activity
409	CRLF1	XP_019675436.1	Cytokine Receptor-Like Factor 1 Isoform X1	9	9.908	3	45.1	Peak Found	High
410	LOC101100927; B4GALT1	XP_006939270.2	Beta-1,4-Galactosyltransferase 1	5	9.804	2	43.1	High	High	fca00601; fca00533; fca00514; fca00510; fca00052; fca01100	Glycosphingolipid biosynthesis - lacto and neolacto series; Glycosaminoglycan biosynthesis - keratan sulfate; Other types of O-glycan biosynthesis; N-Glycan biosynthesis; Galactose metabolism; Metabolic pathways
411	CP; LOC101081158	XP_011284468.1	Ceruloplasmin Isoform X1	4	9.76	4	125.1	High	High	fca00860	Porphyrin and chlorophyll metabolism	[GO:0005507]; GO:0046914; GO:0046872; GO:0043169; GO:0043167; GO:0005488; GO:0003674 [GO:0016021]; GO:0031224; GO:0044425; GO:0005575; GO:0016020 [GO:0016491]; GO:0003824; GO:0003674 [GO:0055114]; GO:0008152; GO:0008150	metabolic process		catalytic activity;metal ion binding
412	CD63	NP_001009855.1	CD63 Antigen	8	9.755	2	25.6	High	High	fca04142; fca05205	Lysosome; Proteoglycans in cancer	[GO:0002092]; GO:0002090; GO:0010604; GO:0031325; GO:0031623; GO:0048260; GO:0031323; GO:0048259; GO:0060255; GO:0009893; GO:0043170; GO:0044237; GO:0048522; GO:0006898; GO:0043112; GO:0045807; GO:0019222; GO:0050794; GO:0030100; GO:0008152; GO:0048518; GO:0071704; GO:0009987; GO:0006897; GO:0044260; GO:0051050; GO:0051130; GO:0050789; GO:0051128; GO:0060627; GO:0008150; GO:0016192; GO:0098657; G…	cellular component movement;regulation of biological process;response to stimulus;transport	cell surface;endosome;extracellular;membrane;vacuole
413	PLAUR	XP_006941240.1	Urokinase Plasminogen Activator Surface Receptor Isoform X1	10	9.719	3	36.3	High	High	fca04610; fca05205	Complement and coagulation cascades; Proteoglycans in cancer
414	LOC101084561; STAT1	XP_006935505.1	Signal Transducer And Activator of Transcription 1-Alpha/Beta	5	9.628	3	87.4	High	High	fca04630; fca05152; fca05140; fca04917; fca05145; fca04658; fca04919; fca04621; fca04933; fca05164; fca05162; fca05212; fca05200; fca05321; fca04380; fca04062; fca05168; fca04620; fca05161; fca05160	Jak-STAT signaling pathway; Tuberculosis; Leishmaniasis; Prolactin signaling pathway; Toxoplasmosis; Th1 and Th2 cell differentiation; Thyroid hormone signaling pathway; NOD-like receptor signaling pathway; AGE-RAGE signaling pathway in diabetic complications; Influenza A; Measles; Pancreatic cancer; Pathways in cancer; Inflammatory bowel disease (IBD); Osteoclast differentiation; Chemokine signa…	[GO:0000790]; GO:0000785; GO:0044454; GO:0044427; GO:0000228; GO:0044428; GO:0005694; GO:0044446; GO:0031981; GO:0005634; GO:0043232; GO:0043229; GO:0044422; GO:0044424; GO:0070013; GO:0043231; GO:0043228; GO:0043226; GO:0005575; GO:0005622; GO:0044464; GO:0043233; GO:0043227; GO:0005623; GO:0031974 [GO:0000978]; GO:0000977; GO:0000987; GO:0000976; GO:0001012; GO:0044212; GO:1990837; GO:0000975; …	cell differentiation;defense response;metabolic process;regulation of biological process;response to stimulus	cytoplasm;cytosol;nucleus	DNA binding;protein binding;signal transducer activity
415	LOC105260368	XP_011278562.1	Cytosolic 10-Formyltetrahydrofolate Dehydrogenase-Like	28	9.608	4	14.8	High	High	fca00670	One carbon pool by folate	[GO:0008152]; GO:0008150 [GO:0016491]; GO:0003824; GO:0003674 [GO:0055114]; GO:0008152; GO:0008150	metabolic process		catalytic activity
416	TTYH3	XP_019675797.1	Protein Tweety Homolog 3	10	9.576	3	55.9	Peak Found	High			[GO:0016021]; GO:0031224; GO:0044425; GO:0005575; GO:0016020
417	RPS4; RPS4X	AAB01670.1	Ribosomal Protein S4, Partial	13	9.531	4	29.4	High	High			[GO:0003723]; GO:0003676; GO:0097159; GO:1901363; GO:0005488; GO:0003674 [GO:0003735]; GO:0005198; GO:0003674 [GO:0005622]; GO:0044464; GO:0005575; GO:0005623 [GO:0005840]; GO:0030529; GO:0043232; GO:0044444; GO:0044424; GO:1990904; GO:0043228; GO:0043229; GO:0005737; GO:0005622; GO:0044464; GO:0032991; GO:0043226; GO:0005575; GO:0005623 [GO:0006412]; GO:0010467; GO:0034645; GO:0043043; GO:004426…	metabolic process	ribosome	RNA binding;structural molecule activity
418	PSMA8	XP_003995133.1	Proteasome Subunit Alpha Type-7-Like	10	9.5	2	27.9	High	High	fca03050	Proteasome	[GO:0000502]; GO:0043234; GO:0044424; GO:1905369; GO:0032991; GO:0005622; GO:0044464; GO:1905368; GO:0005575; GO:0005623; GO:1902494 [GO:0004175]; GO:0070011; GO:0008233; GO:0016787; GO:0140096; GO:0003824; GO:0003674 [GO:0004298]; GO:0004175; GO:0070003; GO:0070011; GO:0008233; GO:0016787; GO:0140096; GO:0003824; GO:0003674 [GO:0005634]; GO:0043231; GO:0043227; GO:0043229; GO:0043226; GO:0044424…	metabolic process	cytoplasm;nucleus;proteasome	catalytic activity
419	OTUB1	XP_011285283.1	Ubiquitin Thioesterase OTUB1	13	9.5	3	31.3	Peak Found	High			[GO:0004843]; GO:0036459; GO:0019783; GO:0101005; GO:0008234; GO:0016787; GO:0140096; GO:0070011; GO:0003824; GO:0008233; GO:0003674 [GO:0016579]; GO:0070646; GO:0006508; GO:0070647; GO:0019538; GO:0006464; GO:0043170; GO:0044238; GO:1901564; GO:0036211; GO:0044267; GO:0071704; GO:0008152; GO:0006807; GO:0043412; GO:0044260; GO:0008150; GO:0044237; GO:0009987 [GO:0016787]; GO:0003824; GO:0003674	metabolic process		catalytic activity
420	USP9X	XP_011289972.1	Probable Ubiquitin Carboxyl-Terminal Hydrolase Faf-X Isoform X1	2	9.457	4	290.8	Peak Found	High			[GO:0016021]; GO:0031224; GO:0044425; GO:0005575; GO:0016020 [GO:0016579]; GO:0070646; GO:0006508; GO:0070647; GO:0019538; GO:0006464; GO:0043170; GO:0044238; GO:1901564; GO:0036211; GO:0044267; GO:0071704; GO:0008152; GO:0006807; GO:0043412; GO:0044260; GO:0008150; GO:0044237; GO:0009987 [GO:0036459]; GO:0019783; GO:0101005; GO:0008234; GO:0016787; GO:0140096; GO:0070011; GO:0003824; GO:0008233;…	metabolic process		catalytic activity
421	BGN	XP_004001049.2	Biglycan	9	9.425	3	41.9	High	High			[GO:0004860]; GO:0019210; GO:0019887; GO:0004857; GO:0019207; GO:0030234; GO:0098772; GO:0003674 [GO:0005515]; GO:0005488; GO:0003674 [GO:0005539]; GO:0097367; GO:0005488; GO:0003674 [GO:0005576]; GO:0005575 [GO:0005578]; GO:0031012; GO:0044421; GO:0005575; GO:0005576 [GO:0005615]; GO:0044421; GO:0005575; GO:0005576 [GO:0005622]; GO:0044464; GO:0005575; GO:0005623 [GO:0005737]; GO:0044424; GO:000…	metabolic process;regulation of biological process;response to stimulus	cell surface;cytoplasm;extracellular;membrane	enzyme regulator activity;protein binding
422	DNM2	XP_006928510.1	Dynamin-2	3	9.368	3	97.9	Peak Found	High	fca05100; fca04961; fca04144; fca04072; fca04721	Bacterial invasion of epithelial cells; Endocrine and other factor-regulated calcium reabsorption; Endocytosis; Phospholipase D signaling pathway; Synaptic vesicle cycle	[GO:0003924]; GO:0017111; GO:0016462; GO:0016818; GO:0016817; GO:0016787; GO:0003824; GO:0003674 [GO:0005525]; GO:0032550; GO:0032561; GO:0035639; GO:0001883; GO:0032549; GO:0019001; GO:0032555; GO:0043168; GO:1901265; GO:0001882; GO:0017076; GO:0032553; GO:0043167; GO:0097159; GO:1901363; GO:0036094; GO:0097367; GO:0000166; GO:0005488; GO:0003674			catalytic activity;nucleotide binding
423	PLXDC2	XP_003988191.1	Plexin Domain-Containing Protein 2 Isoform X1	6	9.351	3	59.5	High	High			[GO:0016020]; GO:0005575 [GO:0016021]; GO:0031224; GO:0044425; GO:0005575; GO:0016020 [GO:0070062]; GO:0005615; GO:1903561; GO:0044421; GO:0031982; GO:0043230; GO:0005575; GO:0005576; GO:0043227; GO:0043226		membrane
424	SLC25A5	XP_011277743.1	ADP/ATP Translocase 2	10	9.323	3	32.9	High	Peak Found	fca04020; fca04022; fca05166; fca05016; fca05012	Calcium signaling pathway; cGMP-PKG signaling pathway; HTLV-I infection; Huntington's disease; Parkinson's disease
425	ESD	XP_006927351.1	S-Formylglutathione Hydrolase	10	9.318	2	31.4	High	High	fca01200	Carbon metabolism	[GO:0006508]; GO:0019538; GO:0043170; GO:0044238; GO:1901564; GO:0071704; GO:0008152; GO:0006807; GO:0008150 [GO:0008236]; GO:0017171; GO:0070011; GO:0016787; GO:0008233; GO:0003824; GO:0140096; GO:0003674	metabolic process		catalytic activity
426	MAN2A1	XP_003981223.2	Alpha-Mannosidase 2	3	9.305	3	130.9	High	High	fca00510; fca01100	N-Glycan biosynthesis; Metabolic pathways	[GO:0004553]; GO:0016798; GO:0016787; GO:0003824; GO:0003674 [GO:0004559]; GO:0015923; GO:0004553; GO:0016798; GO:0016787; GO:0003824; GO:0003674 [GO:0005975]; GO:0044238; GO:0071704; GO:0008152; GO:0008150 [GO:0006013]; GO:0019318; GO:0005996; GO:0005975; GO:0044281; GO:0044238; GO:0071704; GO:0008152; GO:0008150 [GO:0008270]; GO:0046914; GO:0046872; GO:0043169; GO:0043167; GO:0005488; GO:000367…	metabolic process		catalytic activity;metal ion binding
427	NOTCH3	XP_019680487.1	Neurogenic Locus Notch Homolog Protein 3	2	9.297	3	242.3	Peak Found	High			[GO:0016021]; GO:0031224; GO:0044425; GO:0005575; GO:0016020
428	MSRA	XP_011279861.1	Mitochondrial Peptide Methionine Sulfoxide Reductase Isoform X1	15	9.224	2	26	High	High			[GO:0008113]; GO:0016671; GO:0016667; GO:0016491; GO:0003824; GO:0003674 [GO:0055114]; GO:0008152; GO:0008150	metabolic process		catalytic activity
429	CDH11	XP_003998155.1	Cadherin-11	4	9.219	3	88	Peak Found	High			[GO:0005509]; GO:0046872; GO:0043169; GO:0043167; GO:0005488; GO:0003674 [GO:0005737]; GO:0044424; GO:0005622; GO:0044464; GO:0005575; GO:0005623 [GO:0005886]; GO:0016020; GO:0044464; GO:0071944; GO:0005575; GO:0005623 [GO:0007155]; GO:0022610; GO:0008150 [GO:0007156]; GO:0098742; GO:0098609; GO:0007155; GO:0022610; GO:0008150 [GO:0016020]; GO:0005575 [GO:0016021]; GO:0031224; GO:0044425; GO:0005…	cell organization and biogenesis	cytoplasm;membrane	metal ion binding
430	LOC105259868	XP_011278020.2	CD276 Antigen, Partial	19	9.198	2	22.8	High	Peak Found	fca04514	Cell adhesion molecules (CAMs)
431	SLC25A6	XP_006943589.1	ADP/ATP Translocase 3, Partial	12	9.149	3	30.1	High	Peak Found	fca04020; fca04022; fca05166; fca05016; fca05012	Calcium signaling pathway; cGMP-PKG signaling pathway; HTLV-I infection; Huntington's disease; Parkinson's disease	[GO:0016021]; GO:0031224; GO:0044425; GO:0005575; GO:0016020
432	HP	NP_001185857.1	Haptoglobin Precursor	6	8.95	2	38.4	High	High			[GO:0004252]; GO:0004175; GO:0008236; GO:0070011; GO:0017171; GO:0008233; GO:0016787; GO:0140096; GO:0003824; GO:0003674 [GO:0005576]; GO:0005575 [GO:0006508]; GO:0019538; GO:0043170; GO:0044238; GO:1901564; GO:0071704; GO:0008152; GO:0006807; GO:0008150 [GO:0030492]; GO:0005515; GO:0005488; GO:0003674	metabolic process	extracellular	catalytic activity;protein binding
433	RRAS	XP_011287985.1	Ras-Related Protein R-Ras Isoform X1	15	8.901	3	24	High	Peak Found	fca04010; fca05166; fca04360; fca04072; fca04024; fca05205; fca04014; fca04015; fca04810; fca04530	MAPK signaling pathway; HTLV-I infection; Axon guidance; Phospholipase D signaling pathway; cAMP signaling pathway; Proteoglycans in cancer; Ras signaling pathway; Rap1 signaling pathway; Regulation of actin cytoskeleton; Tight junction	[GO:0005525]; GO:0032550; GO:0032561; GO:0035639; GO:0001883; GO:0032549; GO:0019001; GO:0032555; GO:0043168; GO:1901265; GO:0001882; GO:0017076; GO:0032553; GO:0043167; GO:0097159; GO:1901363; GO:0036094; GO:0097367; GO:0000166; GO:0005488; GO:0003674 [GO:0007264]; GO:0035556; GO:0007165; GO:0007154; GO:0009987; GO:0023052; GO:0050794; GO:0051716; GO:0008150; GO:0050789; GO:0050896; GO:0065007	regulation of biological process;response to stimulus		nucleotide binding
434	CBR3	XP_003991491.1	Carbonyl Reductase [NADPH] 3	11	8.88	3	30.5	High	High	fca00980; fca00590; fca01100	Metabolism of xenobiotics by cytochrome P450; Arachidonic acid metabolism; Metabolic pathways	[GO:0004090]; GO:0016616; GO:0016614; GO:0016491; GO:0003824; GO:0003674 [GO:0005615]; GO:0044421; GO:0005575; GO:0005576 [GO:0005654]; GO:0031981; GO:0044428; GO:0070013; GO:0005634; GO:0044446; GO:0043229; GO:0043233; GO:0044424; GO:0043231; GO:0044422; GO:0043226; GO:0031974; GO:0005622; GO:0044464; GO:0043227; GO:0005575; GO:0005623 [GO:0005829]; GO:0044444; GO:0005737; GO:0044424; GO:0005622…	metabolic process	cytosol	catalytic activity;nucleotide binding
435	RPL13A	XP_011287982.1	60S Ribosomal Protein L13A	10	8.853	2	23.4	High	High	fca03010	Ribosome	[GO:0003735]; GO:0005198; GO:0003674 [GO:0005840]; GO:0030529; GO:0043232; GO:0044444; GO:0044424; GO:1990904; GO:0043228; GO:0043229; GO:0005737; GO:0005622; GO:0044464; GO:0032991; GO:0043226; GO:0005575; GO:0005623 [GO:0006412]; GO:0010467; GO:0034645; GO:0043043; GO:0044267; GO:0043170; GO:0009059; GO:0044249; GO:0044260; GO:0006518; GO:0043604; GO:1901566; GO:0019538; GO:0071704; GO:1901576;…	metabolic process	ribosome	structural molecule activity
436	CFL2	XP_011281488.1	Cofilin-2	11	8.827	2	18.7	High	High	fca05133; fca04666; fca04360; fca04810	Pertussis; Fc gamma R-mediated phagocytosis; Axon guidance; Regulation of actin cytoskeleton	[GO:0003779]; GO:0008092; GO:0005515; GO:0005488; GO:0003674 [GO:0005622]; GO:0044464; GO:0005575; GO:0005623 [GO:0015629]; GO:0005856; GO:0043232; GO:0043228; GO:0043229; GO:0043226; GO:0044424; GO:0005575; GO:0005622; GO:0044464; GO:0005623 [GO:0030042]; GO:0008154; GO:0051261; GO:0007015; GO:0043624; GO:0030036; GO:0097435; GO:0043241; GO:0007010; GO:0030029; GO:0016043; GO:0032984; GO:0071822…	cell organization and biogenesis	cytoskeleton	protein binding
437	FLOT2	XP_011287294.1	Flotillin-2 Isoform X1	7	8.824	3	47	High	High	fca04910	Insulin signaling pathway
438	RPL7	XP_003999941.1	60S Ribosomal Protein L7	18	8.799	3	29.2	High	High	fca03010	Ribosome
439	CTNNA1	XP_011280661.1	Catenin Alpha-1	3	8.79	3	100	High	Peak Found	fca04390; fca05100; fca05213; fca04670; fca04520; fca05200; fca05412; fca04530	Hippo signaling pathway; Bacterial invasion of epithelial cells; Endometrial cancer; Leukocyte transendothelial migration; Adherens junction; Pathways in cancer; Arrhythmogenic right ventricular cardiomyopathy (ARVC); Tight junction	[GO:0003723]; GO:0003676; GO:0097159; GO:1901363; GO:0005488; GO:0003674 [GO:0005198]; GO:0003674 [GO:0005794]; GO:0012505; GO:0043231; GO:0044444; GO:0044464; GO:0043227; GO:0043229; GO:0005737; GO:0044424; GO:0005575; GO:0005623; GO:0043226; GO:0005622 [GO:0005829]; GO:0044444; GO:0005737; GO:0044424; GO:0005622; GO:0044464; GO:0005575; GO:0005623 [GO:0005886]; GO:0016020; GO:0044464; GO:007194…	cell organization and biogenesis;regulation of biological process;response to stimulus	cytoskeleton;cytosol;Golgi;membrane	protein binding;RNA binding;structural molecule activity
440	CYFIP1	XP_019687566.1	Cytoplasmic Fmr1-Interacting Protein 1 Isoform X1	3	8.694	3	145.3	High	High
441	CAPG	XP_003984253.1	Macrophage-Capping Protein	8	8.631	2	38.9	High	High			[GO:0051015]; GO:0003779; GO:0032403; GO:0008092; GO:0005515; GO:0044877; GO:0005488; GO:0003674 [GO:0051016]; GO:0051693; GO:0030835; GO:0030837; GO:0030042; GO:0030834; GO:0051494; GO:1901880; GO:1902904; GO:0030041; GO:0030833; GO:0032272; GO:0008154; GO:0051261; GO:0008064; GO:1901879; GO:0007010; GO:0010639; GO:0051493; GO:0043242; GO:0051129; GO:0097435; GO:1902903; GO:0051258; GO:0032271; …	cell organization and biogenesis;regulation of biological process		protein binding
442	DPYD	XP_011283146.1	Dihydropyrimidine Dehydrogenase [NADP(+)]	3	8.598	2	111.7	High	High	fca00410; fca00983; fca00240; fca00770; fca01100	beta-Alanine metabolism; Drug metabolism - other enzymes; Pyrimidine metabolism; Pantothenate and CoA biosynthesis; Metabolic pathways	[GO:0005737]; GO:0044424; GO:0005622; GO:0044464; GO:0005575; GO:0005623 [GO:0008033]; GO:0006399; GO:0034470; GO:0034660; GO:0006396; GO:0016070; GO:0010467; GO:0044260; GO:0090304; GO:0043170; GO:0044237; GO:0006139; GO:0071704; GO:0008152; GO:0009987; GO:0006725; GO:0034641; GO:0044238; GO:0046483; GO:1901360; GO:0008150; GO:0006807 [GO:0016021]; GO:0031224; GO:0044425; GO:0005575; GO:0016020 …	metabolic process	cytoplasm	catalytic activity;nucleotide binding
443	VCAM1	XP_003990416.2	Vascular Cell Adhesion Protein 1 Isoform X1	3	8.594	2	82.7	Peak Found	High	fca04064; fca05166; fca05144; fca04670; fca04514; fca04933; fca04668; fca05143	NF-kappa B signaling pathway; HTLV-I infection; Malaria; Leukocyte transendothelial migration; Cell adhesion molecules (CAMs); AGE-RAGE signaling pathway in diabetic complications; TNF signaling pathway; African trypanosomiasis	[GO:0005515]; GO:0005488; GO:0003674 [GO:0007155]; GO:0022610; GO:0008150 [GO:0016021]; GO:0031224; GO:0044425; GO:0005575; GO:0016020			protein binding
444	SORD	XP_003987246.1	Sorbitol Dehydrogenase	11	8.592	3	38.3	High	High	fca00040; fca00051; fca01100	Pentose and glucuronate interconversions; Fructose and mannose metabolism; Metabolic pathways	[GO:0003939]; GO:0016616; GO:0016614; GO:0016491; GO:0003824; GO:0003674 [GO:0005739]; GO:0043231; GO:0044444; GO:0043227; GO:0043229; GO:0005737; GO:0044424; GO:0043226; GO:0005622; GO:0044464; GO:0005575; GO:0005623 [GO:0006060]; GO:0006059; GO:0019400; GO:0019751; GO:0044262; GO:0006066; GO:0005975; GO:0044237; GO:0044281; GO:1901615; GO:0044238; GO:0071704; GO:0008152; GO:0009987; GO:0008150 …	cellular component movement;metabolic process	membrane;mitochondrion	catalytic activity;metal ion binding;nucleotide binding;protein binding
445	SLC6A2	O62696.1	Arylamine N-Acetyltransferase 1	9	8.563	2	30.1	High	High			[GO:0004060]; GO:0008080; GO:0016407; GO:0016410; GO:0016747; GO:0016746; GO:0016740; GO:0003824; GO:0003674 [GO:0005737]; GO:0044424; GO:0005622; GO:0044464; GO:0005575; GO:0005623 [GO:0008152]; GO:0008150 [GO:0016407]; GO:0016747; GO:0016746; GO:0016740; GO:0003824; GO:0003674 [GO:0016740]; GO:0003824; GO:0003674 [GO:0016746]; GO:0016740; GO:0003824; GO:0003674	metabolic process	cytoplasm	catalytic activity
446	RPL14	XP_006936579.1	60S Ribosomal Protein L14	8	8.557	2	32.1	High	High	fca03010	Ribosome	[GO:0003735]; GO:0005198; GO:0003674 [GO:0005622]; GO:0044464; GO:0005575; GO:0005623 [GO:0005840]; GO:0030529; GO:0043232; GO:0044444; GO:0044424; GO:1990904; GO:0043228; GO:0043229; GO:0005737; GO:0005622; GO:0044464; GO:0032991; GO:0043226; GO:0005575; GO:0005623 [GO:0006412]; GO:0010467; GO:0034645; GO:0043043; GO:0044267; GO:0043170; GO:0009059; GO:0044249; GO:0044260; GO:0006518; GO:0043604…	metabolic process	ribosome	structural molecule activity
447	RELN	XP_019680926.1	Reelin Isoform X1	1	8.537	4	391.3	Peak Found	High			[GO:0016021]; GO:0031224; GO:0044425; GO:0005575; GO:0016020
448	FGA	XP_019684378.1	Fibrinogen Alpha Chain	2	8.493	3	97.1	High	High
449	FBLN2	XP_011278526.1	Fibulin-2 Isoform X1	2	8.39	3	130.7	High	High			[GO:0005509]; GO:0046872; GO:0043169; GO:0043167; GO:0005488; GO:0003674 [GO:0005576]; GO:0005575 [GO:0016021]; GO:0031224; GO:0044425; GO:0005575; GO:0016020		extracellular	metal ion binding
450	PFAS	XP_003996245.1	Phosphoribosylformylglycinamidine Synthase	2	8.385	3	144	High	High	fca00230; fca01100	Purine metabolism; Metabolic pathways	[GO:0004642]; GO:0016884; GO:0016879; GO:0016874; GO:0003824; GO:0003674 [GO:0005737]; GO:0044424; GO:0005622; GO:0044464; GO:0005575; GO:0005623 [GO:0006189]; GO:0006188; GO:0009152; GO:0009168; GO:0046040; GO:0006164; GO:0009150; GO:0009260; GO:0009127; GO:0009156; GO:0009167; GO:0006163; GO:0009165; GO:0072522; GO:0009259; GO:0046390; GO:0009124; GO:0009126; GO:0009161; GO:0009117; GO:0072521;…	metabolic process	cytoplasm	catalytic activity
451	CAPZA1	XP_003990521.1	F-Actin-Capping Protein Subunit Alpha-1 Isoform X1	10	8.346	2	33	High	High	fca04144	Endocytosis	[GO:0008290]; GO:0015629; GO:0043234; GO:0044430; GO:0005856; GO:0032991; GO:0044446; GO:0043232; GO:0005575; GO:0043229; GO:0044422; GO:0044424; GO:0043228; GO:0043226; GO:0005622; GO:0044464; GO:0005623 [GO:0051016]; GO:0051693; GO:0030835; GO:0030837; GO:0030042; GO:0030834; GO:0051494; GO:1901880; GO:1902904; GO:0030041; GO:0030833; GO:0032272; GO:0008154; GO:0051261; GO:0008064; GO:1901879; …	cell organization and biogenesis;regulation of biological process
452	LOC101083875; LOC105260900	XP_003991494.1	Carbonyl Reductase [NADPH] 1-Like	11	8.336	3	32.5	High	High	fca00980; fca05204; fca00590; fca01100	Metabolism of xenobiotics by cytochrome P450; Chemical carcinogenesis; Arachidonic acid metabolism; Metabolic pathways	[GO:0003824]; GO:0003674 [GO:0050662]; GO:0048037; GO:0005488; GO:0003674			catalytic activity
453	SERPINA7	XP_004000802.1	Thyroxine-Binding Globulin	5	8.309	2	46.2	High	High	fca04918	Thyroid hormone synthesis	[GO:0016021]; GO:0031224; GO:0044425; GO:0005575; GO:0016020
454	DMBT1	XP_019669506.1	Deleted In Malignant Brain Tumors 1 Protein	3	8.299	3	133.3	High	High
455	RPS2	XP_003998995.3	40S Ribosomal Protein S2	10	8.241	3	31.4	High	High	fca03010	Ribosome	[GO:0016021]; GO:0031224; GO:0044425; GO:0005575; GO:0016020
456	DNM1L	XP_019690363.1	Dynamin-1-Like Protein Isoform X1	5	8.093	3	88.9	Peak Found	High			[GO:0016021]; GO:0031224; GO:0044425; GO:0005575; GO:0016020
457	VASN	XP_003998956.1	Vasorin	4	8.09	2	72.2	High	High			[GO:0005515]; GO:0005488; GO:0003674 [GO:0005615]; GO:0044421; GO:0005575; GO:0005576 [GO:0005739]; GO:0043231; GO:0044444; GO:0043227; GO:0043229; GO:0005737; GO:0044424; GO:0043226; GO:0005622; GO:0044464; GO:0005575; GO:0005623 [GO:0005765]; GO:0005764; GO:0098852; GO:0000323; GO:0005774; GO:0005773; GO:0044437; GO:0098588; GO:0098805; GO:0043231; GO:0044444; GO:0044446; GO:0031090; GO:0016020…	regulation of biological process;response to stimulus	cell surface;membrane;mitochondrion	protein binding
458	DCXR	XP_003997328.1	L-Xylulose Reductase	9	8.018	2	25.6	High	High	fca00040; fca01100	Pentose and glucuronate interconversions; Metabolic pathways	[GO:0003824]; GO:0003674 [GO:0016021]; GO:0031224; GO:0044425; GO:0005575; GO:0016020 [GO:0050662]; GO:0048037; GO:0005488; GO:0003674			catalytic activity
459	LAMP1	NP_001157127.1	Lysosome-Associated Membrane Glycoprotein 1 Precursor	5	8.008	2	44.6	High	High	fca05152; fca04142; fca04145	Tuberculosis; Lysosome; Phagosome	[GO:0005764]; GO:0000323; GO:0005773; GO:0043231; GO:0044444; GO:0043227; GO:0043229; GO:0005737; GO:0044424; GO:0043226; GO:0005622; GO:0044464; GO:0005575; GO:0005623 [GO:0005765]; GO:0005764; GO:0098852; GO:0000323; GO:0005774; GO:0005773; GO:0044437; GO:0098588; GO:0098805; GO:0043231; GO:0044444; GO:0044446; GO:0031090; GO:0016020; GO:0043227; GO:0043229; GO:0005737; GO:0044424; GO:0044422; …		membrane;vacuole
460	PPP2CB	XP_006930670.2	Serine/Threonine-Protein Phosphatase 2A Catalytic Subunit Beta Isoform	13	7.998	2	35.6	High	High	fca03015; fca04390; fca04728; fca04350; fca04261; fca04730; fca04114; fca04151; fca04152; fca04071; fca05160; fca05142; fca04530	mRNA surveillance pathway; Hippo signaling pathway; Dopaminergic synapse; TGF-beta signaling pathway; Adrenergic signaling in cardiomyocytes; Long-term depression; Oocyte meiosis; PI3K-Akt signaling pathway; AMPK signaling pathway; Sphingolipid signaling pathway; Hepatitis C; Chagas disease (American trypanosomiasis); Tight junction	[GO:0016787]; GO:0003824; GO:0003674			catalytic activity
461	BSG	XP_019670671.1	Basigin Isoform X1	8	7.958	2	31.1	High	Peak Found			[GO:0016021]; GO:0031224; GO:0044425; GO:0005575; GO:0016020
462	BHMT	XP_003981149.1	Betaine-Homocysteine S-Methyltransferase 1	12	7.954	3	45	Peak Found	High	fca00260; fca00270; fca01100	Glycine, serine and threonine metabolism; Cysteine and methionine metabolism; Metabolic pathways	[GO:0005737]; GO:0044424; GO:0005622; GO:0044464; GO:0005575; GO:0005623 [GO:0005829]; GO:0044444; GO:0005737; GO:0044424; GO:0005622; GO:0044464; GO:0005575; GO:0005623 [GO:0006577]; GO:0034641; GO:1901564; GO:0006807; GO:0044237; GO:0071704; GO:0008152; GO:0009987; GO:0008150 [GO:0008168]; GO:0016741; GO:0016740; GO:0003824; GO:0003674 [GO:0008270]; GO:0046914; GO:0046872; GO:0043169; GO:004316…	metabolic process	cytoplasm;cytosol	catalytic activity;metal ion binding
463	ME1	XP_011280801.2	NADP-Dependent Malic Enzyme, Partial	4	7.817	3	61.2	High	High	fca00620; fca01200; fca01100	Pyruvate metabolism; Carbon metabolism; Metabolic pathways	[GO:0016021]; GO:0031224; GO:0044425; GO:0005575; GO:0016020
464	C1S	XP_006933529.1	Complement C1S Subcomponent	5	7.796	3	77.7	Peak Found	High	fca05133; fca05322; fca05150; fca04610	Pertussis; Systemic lupus erythematosus; Staphylococcus aureus infection; Complement and coagulation cascades	[GO:0004252]; GO:0004175; GO:0008236; GO:0070011; GO:0017171; GO:0008233; GO:0016787; GO:0140096; GO:0003824; GO:0003674 [GO:0005509]; GO:0046872; GO:0043169; GO:0043167; GO:0005488; GO:0003674 [GO:0006508]; GO:0019538; GO:0043170; GO:0044238; GO:1901564; GO:0071704; GO:0008152; GO:0006807; GO:0008150	metabolic process		catalytic activity;metal ion binding
465	FAM129A	XP_019676911.1	Protein Niban, Partial	3	7.795	2	103.3	Not Found	High
466	PLCG2	XP_011288568.1	1-Phosphatidylinositol 4,5-Bisphosphate Phosphodiesterase Gamma-2	2	7.792	3	148	High	High	fca04662; fca04064; fca04020; fca05214; fca04370; fca04070; fca04664; fca04919; fca04670; fca04666; fca04360; fca01521; fca04066; fca04933; fca00562; fca05169; fca04072; fca05200; fca05223; fca05205; fca04380; fca04750; fca04012; fca04650; fca04014; fca04722; fca05206; fca04611; fca01100	B cell receptor signaling pathway; NF-kappa B signaling pathway; Calcium signaling pathway; Glioma; VEGF signaling pathway; Phosphatidylinositol signaling system; Fc epsilon RI signaling pathway; Thyroid hormone signaling pathway; Leukocyte transendothelial migration; Fc gamma R-mediated phagocytosis; Axon guidance; EGFR tyrosine kinase inhibitor resistance; HIF-1 signaling pathway; AGE-RAGE sign…	[GO:0004435]; GO:0004629; GO:0004620; GO:0008081; GO:0016298; GO:0042578; GO:0016788; GO:0016787; GO:0003824; GO:0003674 [GO:0005515]; GO:0005488; GO:0003674 [GO:0006629]; GO:0044238; GO:0071704; GO:0008152; GO:0008150 [GO:0007165]; GO:0007154; GO:0009987; GO:0023052; GO:0050794; GO:0051716; GO:0008150; GO:0050789; GO:0050896; GO:0065007 [GO:0035556]; GO:0007165; GO:0007154; GO:0009987; GO:002305…	metabolic process;regulation of biological process;response to stimulus		catalytic activity;protein binding
467	BLVRA	XP_019680816.1	Biliverdin Reductase A Isoform X1	13	7.784	3	34.1	High	High			[GO:0016021]; GO:0031224; GO:0044425; GO:0005575; GO:0016020
468	GCLC	XP_019686292.1	Glutamate-Cysteine Ligase Catalytic Subunit	5	7.751	3	67.9	Peak Found	High			[GO:0016021]; GO:0031224; GO:0044425; GO:0005575; GO:0016020
469	PREP	XP_011280825.1	Prolyl Endopeptidase	3	7.75	2	80.8	Peak Found	High	fca04614	Renin-angiotensin system	[GO:0004252]; GO:0004175; GO:0008236; GO:0070011; GO:0017171; GO:0008233; GO:0016787; GO:0140096; GO:0003824; GO:0003674 [GO:0006508]; GO:0019538; GO:0043170; GO:0044238; GO:1901564; GO:0071704; GO:0008152; GO:0006807; GO:0008150 [GO:0008236]; GO:0017171; GO:0070011; GO:0016787; GO:0008233; GO:0003824; GO:0140096; GO:0003674 [GO:0016021]; GO:0031224; GO:0044425; GO:0005575; GO:0016020 [GO:0070008…	metabolic process		catalytic activity
470	RAB5B	XP_003988919.1	Ras-Related Protein Rab-5B	15	7.715	3	23.7	Peak Found	High	fca05152; fca04962; fca04144; fca05146; fca04145; fca04014	Tuberculosis; Vasopressin-regulated water reabsorption; Endocytosis; Amoebiasis; Phagosome; Ras signaling pathway	[GO:0003924]; GO:0017111; GO:0016462; GO:0016818; GO:0016817; GO:0016787; GO:0003824; GO:0003674 [GO:0005525]; GO:0032550; GO:0032561; GO:0035639; GO:0001883; GO:0032549; GO:0019001; GO:0032555; GO:0043168; GO:1901265; GO:0001882; GO:0017076; GO:0032553; GO:0043167; GO:0097159; GO:1901363; GO:0036094; GO:0097367; GO:0000166; GO:0005488; GO:0003674 [GO:0007264]; GO:0035556; GO:0007165; GO:0007154;…	regulation of biological process;response to stimulus		catalytic activity;nucleotide binding
471	PRPS1	XP_004000820.1	Ribose-Phosphate Pyrophosphokinase 1	9	7.705	2	34.8	High	High	fca00030; fca01200; fca00230; fca01230; fca01100	Pentose phosphate pathway; Carbon metabolism; Purine metabolism; Biosynthesis of amino acids; Metabolic pathways	[GO:0000287]; GO:0046872; GO:0043169; GO:0043167; GO:0005488; GO:0003674 [GO:0004749]; GO:0016778; GO:0016772; GO:0016740; GO:0003824; GO:0003674 [GO:0005524]; GO:0032559; GO:0035639; GO:0030554; GO:0032555; GO:0043168; GO:1901265; GO:0017076; GO:0032553; GO:0043167; GO:0097159; GO:1901363; GO:0000166; GO:0097367; GO:0005488; GO:0036094; GO:0003674 [GO:0006144]; GO:0009112; GO:0072521; GO:0055086…	metabolic process		catalytic activity;metal ion binding;nucleotide binding;protein binding
472	TGFBR2	XP_019666400.1	TGF-Beta Receptor Type-2	5	7.607	2	61.7	Peak Found	High			[GO:0016021]; GO:0031224; GO:0044425; GO:0005575; GO:0016020
473	TSPAN18	XP_003993242.1	Tetraspanin-18	12	7.583	3	27.7	High	Peak Found			[GO:0005887]; GO:0016021; GO:0031226; GO:0031224; GO:0044459; GO:0044425; GO:0005886; GO:0044464; GO:0005575; GO:0016020; GO:0071944; GO:0005623 [GO:0007166]; GO:0007165; GO:0007154; GO:0009987; GO:0023052; GO:0050794; GO:0051716; GO:0008150; GO:0050789; GO:0050896; GO:0065007 [GO:0016020]; GO:0005575 [GO:0016021]; GO:0031224; GO:0044425; GO:0005575; GO:0016020	regulation of biological process;response to stimulus	membrane
474	MGAT1	XP_003980682.1	Alpha-1,3-Mannosyl-Glycoprotein 2-Beta-N-Acetylglucosaminyltransferase	6	7.547	2	51.5	Peak Found	High	fca00510; fca01100	N-Glycan biosynthesis; Metabolic pathways	[GO:0001701]; GO:0043009; GO:0009792; GO:0009790; GO:0007275; GO:0032501; GO:0048856; GO:0008150; GO:0032502 [GO:0006049]; GO:0006047; GO:0009227; GO:0046348; GO:0006040; GO:0006793; GO:0009225; GO:0034655; GO:1901136; GO:1901135; GO:0044237; GO:0006139; GO:0019439; GO:0044270; GO:0046700; GO:1901361; GO:1901575; GO:0071704; GO:0008152; GO:0009987; GO:0006725; GO:0034641; GO:0044238; GO:0046483; …	metabolic process	membrane	catalytic activity
475	RHOG	XP_003992831.2	Rho-Related GTP-Binding Protein RhoG	16	7.527	2	21.3	Peak Found	High	fca05100; fca05132	Bacterial invasion of epithelial cells; Salmonella infection	[GO:0000166]; GO:0036094; GO:1901265; GO:0005488; GO:0097159; GO:1901363; GO:0003674 [GO:0003924]; GO:0017111; GO:0016462; GO:0016818; GO:0016817; GO:0016787; GO:0003824; GO:0003674 [GO:0005525]; GO:0032550; GO:0032561; GO:0035639; GO:0001883; GO:0032549; GO:0019001; GO:0032555; GO:0043168; GO:1901265; GO:0001882; GO:0017076; GO:0032553; GO:0043167; GO:0097159; GO:1901363; GO:0036094; GO:0097367;…	cell organization and biogenesis;cellular component movement;regulation of biological process;response to stimulus	membrane	catalytic activity;nucleotide binding
476	HGFAC	XP_011280256.2	Hepatocyte Growth Factor Activator, Partial	5	7.507	3	72.3	High	High
477	RPL3	XP_003989320.2	60S Ribosomal Protein L3	9	7.328	3	47.9	High	High	fca03010	Ribosome	[GO:0000027]; GO:0022618; GO:0042255; GO:0042273; GO:0022613; GO:0034622; GO:0071826; GO:0042254; GO:0070925; GO:0044085; GO:0065003; GO:0043933; GO:0006996; GO:0022607; GO:0071840; GO:0016043; GO:0008150; GO:0009987 [GO:0003723]; GO:0003676; GO:0097159; GO:1901363; GO:0005488; GO:0003674 [GO:0003735]; GO:0005198; GO:0003674 [GO:0005622]; GO:0044464; GO:0005575; GO:0005623 [GO:0005634]; GO:004323…	cell organization and biogenesis;metabolic process;response to stimulus	cytoplasm;cytosol;nucleus;ribosome	RNA binding;structural molecule activity
478	ECM1	XP_006935150.2	Extracellular Matrix Protein 1 Isoform X1	3	7.327	2	63.4	High	High			[GO:0005576]; GO:0005575 [GO:0007165]; GO:0007154; GO:0009987; GO:0023052; GO:0050794; GO:0051716; GO:0008150; GO:0050789; GO:0050896; GO:0065007	regulation of biological process;response to stimulus	extracellular
479	HEXA	NP_001265764.1	Beta-Hexosaminidase Subunit Alpha Precursor	4	7.323	2	60.5	Peak Found	High	fca04142; fca00531; fca00603; fca00511; fca00604; fca00520; fca01100	Lysosome; Glycosaminoglycan degradation; Glycosphingolipid biosynthesis - globo and isoglobo series; Other glycan degradation; Glycosphingolipid biosynthesis - ganglio series; Amino sugar and nucleotide sugar metabolism; Metabolic pathways	[GO:0001501]; GO:0048731; GO:0007275; GO:0048856; GO:0032501; GO:0032502; GO:0008150 [GO:0004553]; GO:0016798; GO:0016787; GO:0003824; GO:0003674 [GO:0004563]; GO:0015929; GO:0004553; GO:0016798; GO:0016787; GO:0003824; GO:0003674 [GO:0005764]; GO:0000323; GO:0005773; GO:0043231; GO:0044444; GO:0043227; GO:0043229; GO:0005737; GO:0044424; GO:0043226; GO:0005622; GO:0044464; GO:0005575; GO:0005623…	cell organization and biogenesis;metabolic process;regulation of biological process;reproduction;response to stimulus	membrane;vacuole	catalytic activity
480	CALR	XP_003981971.1	Calreticulin	7	7.313	3	48.2	High	High	fca04141; fca05166; fca04145; fca04612; fca05142	Protein processing in endoplasmic reticulum; HTLV-I infection; Phagosome; Antigen processing and presentation; Chagas disease (American trypanosomiasis)	[GO:0000122]; GO:0006357; GO:0006366; GO:0045892; GO:0006355; GO:0006351; GO:0010629; GO:1903507; GO:2000113; GO:0010468; GO:1903506; GO:2000112; GO:0010467; GO:0034645; GO:0097659; GO:0010605; GO:1902679; GO:0010558; GO:0031327; GO:0060255; GO:2001141; GO:0010556; GO:0031326; GO:0043170; GO:0009059; GO:0044249; GO:0044260; GO:0032774; GO:0009892; GO:0051253; GO:0009890; GO:0031324; GO:0019222; G…	cell organization and biogenesis;metabolic process;regulation of biological process;response to stimulus;transport	cytoplasm;cytosol;endoplasmic reticulum;membrane;nucleus;organelle lumen	metal ion binding;protein binding;RNA binding
481	TPP1	XP_003992988.3	Tripeptidyl-Peptidase 1	4	7.257	2	62.2	Peak Found	High	fca04142	Lysosome	[GO:0004252]; GO:0004175; GO:0008236; GO:0070011; GO:0017171; GO:0008233; GO:0016787; GO:0140096; GO:0003824; GO:0003674 [GO:0006508]; GO:0019538; GO:0043170; GO:0044238; GO:1901564; GO:0071704; GO:0008152; GO:0006807; GO:0008150 [GO:0008236]; GO:0017171; GO:0070011; GO:0016787; GO:0008233; GO:0003824; GO:0140096; GO:0003674	metabolic process		catalytic activity
482	MASP2	XP_003989624.1	Mannan-Binding Lectin Serine Protease 2 Isoform X1	3	7.181	2	77.4	High	High	fca05150; fca04610	Staphylococcus aureus infection; Complement and coagulation cascades	[GO:0004252]; GO:0004175; GO:0008236; GO:0070011; GO:0017171; GO:0008233; GO:0016787; GO:0140096; GO:0003824; GO:0003674 [GO:0005509]; GO:0046872; GO:0043169; GO:0043167; GO:0005488; GO:0003674 [GO:0006508]; GO:0019538; GO:0043170; GO:0044238; GO:1901564; GO:0071704; GO:0008152; GO:0006807; GO:0008150 [GO:0016021]; GO:0031224; GO:0044425; GO:0005575; GO:0016020	metabolic process		catalytic activity;metal ion binding
483	GFAP	XP_019673560.1	Glial Fibrillary Acidic Protein Isoform X1	4	7.135	2	54.2	Peak Found	High
484	QDPR	XP_011280274.1	Dihydropteridine Reductase	14	7.11	2	25.9	Not Found	High	fca00790; fca01100	Folate biosynthesis; Metabolic pathways
485	PCBP2	XP_019690559.1	Poly(rC)-Binding Protein 2 Isoform X1	5	7.043	2	49.1	High	High
486	LOC102902043	XP_006938356.1	Uncharacterized Protein Loc102902043	3	7.018	2	45.7	High	High			[GO:0005515]; GO:0005488; GO:0003674 [GO:0007165]; GO:0007154; GO:0009987; GO:0023052; GO:0050794; GO:0051716; GO:0008150; GO:0050789; GO:0050896; GO:0065007 [GO:0016021]; GO:0031224; GO:0044425; GO:0005575; GO:0016020	regulation of biological process;response to stimulus		protein binding
487	FTCD	XP_011284017.1	Formimidoyltransferase-Cyclodeaminase Isoform X1	4	6.991	2	58.7	Peak Found	High	fca00340; fca00670; fca01100	Histidine metabolism; One carbon pool by folate; Metabolic pathways	[GO:0003824]; GO:0003674 [GO:0005542]; GO:0019842; GO:0031406; GO:0033218; GO:0072341; GO:0097159; GO:1901363; GO:0036094; GO:0043168; GO:0043177; GO:0005488; GO:0043167; GO:0003674 [GO:0008152]; GO:0008150 [GO:0016021]; GO:0031224; GO:0044425; GO:0005575; GO:0016020 [GO:0016740]; GO:0003824; GO:0003674 [GO:0044237]; GO:0008152; GO:0009987; GO:0008150	metabolic process		catalytic activity
488	CNN2	XP_003981650.1	Calponin-2 Isoform X1	8	6.96	2	33.2	Peak Found	High			[GO:0003779]; GO:0008092; GO:0005515; GO:0005488; GO:0003674 [GO:0005515]; GO:0005488; GO:0003674 [GO:0005516]; GO:0005515; GO:0005488; GO:0003674 [GO:0005856]; GO:0043232; GO:0043228; GO:0043229; GO:0043226; GO:0044424; GO:0005575; GO:0005622; GO:0044464; GO:0005623 [GO:0007010]; GO:0006996; GO:0016043; GO:0009987; GO:0071840; GO:0008150 [GO:0010628]; GO:0010467; GO:0010468; GO:0010604; GO:00431…	cell organization and biogenesis;regulation of biological process;response to stimulus	cytoskeleton	protein binding
489	RAB5A	XP_003992206.1	Ras-Related Protein Rab-5A	15	6.944	3	23.6	Peak Found	High	fca05152; fca04962; fca05014; fca04144; fca05146; fca04145; fca04014	Tuberculosis; Vasopressin-regulated water reabsorption; Amyotrophic lateral sclerosis (ALS); Endocytosis; Amoebiasis; Phagosome; Ras signaling pathway	[GO:0003924]; GO:0017111; GO:0016462; GO:0016818; GO:0016817; GO:0016787; GO:0003824; GO:0003674 [GO:0005525]; GO:0032550; GO:0032561; GO:0035639; GO:0001883; GO:0032549; GO:0019001; GO:0032555; GO:0043168; GO:1901265; GO:0001882; GO:0017076; GO:0032553; GO:0043167; GO:0097159; GO:1901363; GO:0036094; GO:0097367; GO:0000166; GO:0005488; GO:0003674 [GO:0007264]; GO:0035556; GO:0007165; GO:0007154;…	regulation of biological process;response to stimulus		catalytic activity;nucleotide binding
490	C9	XP_019667163.1	Complement Component C9	3	6.743	2	63.1	High	High			[GO:0005515]; GO:0005488; GO:0003674			protein binding
491	HARS2; LOC101098429	XP_011280864.1	Probable Histidine-tRNA Ligase, Mitochondrial Isoform X1	5	6.713	3	60	Peak Found	High			[GO:0000166]; GO:0036094; GO:1901265; GO:0005488; GO:0097159; GO:1901363; GO:0003674 [GO:0004812]; GO:0140101; GO:0140098; GO:0003824; GO:0003674 [GO:0005524]; GO:0032559; GO:0035639; GO:0030554; GO:0032555; GO:0043168; GO:1901265; GO:0017076; GO:0032553; GO:0043167; GO:0097159; GO:1901363; GO:0000166; GO:0097367; GO:0005488; GO:0036094; GO:0003674 [GO:0006418]; GO:0006412; GO:0043039; GO:0010467…	metabolic process		catalytic activity;nucleotide binding
492	THOP1	XP_019671181.1	Thimet Oligopeptidase	3	6.58	3	81.5	Peak Found	High
493	LOC101096050; ASNS	XP_006929262.1	Asparagine Synthetase [Glutamine-Hydrolyzing]	4	6.535	2	64.4	High	High	fca00250; fca01100	Alanine, aspartate and glutamate metabolism; Metabolic pathways	[GO:0000166]; GO:0036094; GO:1901265; GO:0005488; GO:0097159; GO:1901363; GO:0003674 [GO:0004066]; GO:0016884; GO:0016879; GO:0016874; GO:0003824; GO:0003674 [GO:0005524]; GO:0032559; GO:0035639; GO:0030554; GO:0032555; GO:0043168; GO:1901265; GO:0017076; GO:0032553; GO:0043167; GO:0097159; GO:1901363; GO:0000166; GO:0097367; GO:0005488; GO:0036094; GO:0003674 [GO:0005829]; GO:0044444; GO:0005737…	cell communication;metabolic process;regulation of biological process;response to stimulus	cytosol	catalytic activity;nucleotide binding;protein binding
494	IPO5	XP_006927420.3	Importin-5	2	6.509	2	121.2	Peak Found	High
495		BAX25505.1	NADH-Cytochrome B5 Reductase 3	10	6.462	2	31.6	High	High			[GO:0004128]; GO:0016653; GO:0016651; GO:0016491; GO:0003824; GO:0003674 [GO:0016491]; GO:0003824; GO:0003674 [GO:0055114]; GO:0008152; GO:0008150	metabolic process		catalytic activity
496	OLA1	XP_011283607.1	Obg-Like ATPase 1 Isoform X2	9	6.436	2	27.6	Peak Found	High			[GO:0005525]; GO:0032550; GO:0032561; GO:0035639; GO:0001883; GO:0032549; GO:0019001; GO:0032555; GO:0043168; GO:1901265; GO:0001882; GO:0017076; GO:0032553; GO:0043167; GO:0097159; GO:1901363; GO:0036094; GO:0097367; GO:0000166; GO:0005488; GO:0003674			nucleotide binding
497	GMFG	XP_003997865.1	Glia Maturation Factor Gamma Isoform X1	18	6.373	2	16.8	Peak Found	High			[GO:0003779]; GO:0008092; GO:0005515; GO:0005488; GO:0003674 [GO:0005622]; GO:0044464; GO:0005575; GO:0005623 [GO:0034316]; GO:0034314; GO:0034315; GO:0051126; GO:0045010; GO:0051125; GO:0051494; GO:1902904; GO:0007015; GO:0030838; GO:0030833; GO:0007010; GO:0010639; GO:0051493; GO:0051129; GO:0097435; GO:1902903; GO:0030036; GO:0030041; GO:0032273; GO:0051495; GO:1902905; GO:0008064; GO:0032271;…	regulation of biological process		protein binding
498	SLC2A1	XP_003990014.1	Solute Carrier Family 2, Facilitated Glucose Transporter Member 1	4	6.366	2	54	High	High	fca04931; fca04911; fca05166; fca04919; fca04922; fca04066; fca05200; fca05211; fca04976; fca04920; fca05230	Insulin resistance; Insulin secretion; HTLV-I infection; Thyroid hormone signaling pathway; Glucagon signaling pathway; HIF-1 signaling pathway; Pathways in cancer; Renal cell carcinoma; Bile secretion; Adipocytokine signaling pathway; Central carbon metabolism in cancer	[GO:0001939]; GO:0045120; GO:0005634; GO:0043231; GO:0043227; GO:0043229; GO:0043226; GO:0044424; GO:0005575; GO:0005622; GO:0044464; GO:0005623 [GO:0005215]; GO:0003674 [GO:0005355]; GO:0015149; GO:0015145; GO:0051119; GO:0015144; GO:0022891; GO:0022857; GO:0022892; GO:0005215; GO:0003674 [GO:0005622]; GO:0044464; GO:0005575; GO:0005623 [GO:0005737]; GO:0044424; GO:0005622; GO:0044464; GO:000557…	cell communication;cell organization and biogenesis;response to stimulus;transport	cytoplasm;cytoskeleton;cytosol;membrane;nucleus	protein binding;transporter activity
499	DYNC1LI1	XP_003992247.1	Cytoplasmic Dynein 1 Light Intermediate Chain 1	5	6.339	2	56.6	High	High	fca04962; fca04145; fca05132	Vasopressin-regulated water reabsorption; Phagosome; Salmonella infection	[GO:0000226]; GO:0007010; GO:0007017; GO:0006996; GO:0009987; GO:0016043; GO:0008150; GO:0071840 [GO:0000776]; GO:0000775; GO:0043232; GO:0043234; GO:0044427; GO:0098687; GO:0043228; GO:0043229; GO:0032991; GO:0005694; GO:0044446; GO:0043226; GO:0044424; GO:0005575; GO:0044422; GO:0005622; GO:0044464; GO:0005623 [GO:0000922]; GO:0005819; GO:0044430; GO:0015630; GO:0043232; GO:0005856; GO:0044446;…	cell organization and biogenesis;cellular component movement;regulation of biological process	chromosome;membrane	catalytic activity;motor activity;nucleotide binding;protein binding;RNA binding
500	PSMA4	XP_011281001.1	Proteasome Subunit Alpha Type-4	11	6.33	3	29.5	Peak Found	High	fca03050	Proteasome	[GO:0004175]; GO:0070011; GO:0008233; GO:0016787; GO:0140096; GO:0003824; GO:0003674 [GO:0004298]; GO:0004175; GO:0070003; GO:0070011; GO:0008233; GO:0016787; GO:0140096; GO:0003824; GO:0003674 [GO:0005839]; GO:0000502; GO:0043234; GO:0044424; GO:1905369; GO:0032991; GO:0005622; GO:0044464; GO:1905368; GO:0005575; GO:0005623; GO:1902494 [GO:0006511]; GO:0019941; GO:0043632; GO:0051603; GO:0044265…	metabolic process		catalytic activity
501	LOC101101521; SEPT9	XP_019673866.1	Septin-9 Isoform X1	3	6.294	2	68.7	Peak Found	High			[GO:0016021]; GO:0031224; GO:0044425; GO:0005575; GO:0016020
502	NANS	XP_011286837.1	Sialic Acid Synthase	9	6.219	2	40.2	Peak Found	High	fca00520; fca01100	Amino sugar and nucleotide sugar metabolism; Metabolic pathways	[GO:0016021]; GO:0031224; GO:0044425; GO:0005575; GO:0016020 [GO:0016051]; GO:0005975; GO:1901576; GO:0044238; GO:0071704; GO:0009058; GO:0008152; GO:0008150	metabolic process
503	RAB4A	XP_003993984.1	Ras-Related Protein Rab-4A Isoform X1	11	6.104	2	24.3	Not Found	High	fca04144	Endocytosis	[GO:0003924]; GO:0017111; GO:0016462; GO:0016818; GO:0016817; GO:0016787; GO:0003824; GO:0003674 [GO:0005525]; GO:0032550; GO:0032561; GO:0035639; GO:0001883; GO:0032549; GO:0019001; GO:0032555; GO:0043168; GO:1901265; GO:0001882; GO:0017076; GO:0032553; GO:0043167; GO:0097159; GO:1901363; GO:0036094; GO:0097367; GO:0000166; GO:0005488; GO:0003674 [GO:0005737]; GO:0044424; GO:0005622; GO:0044464;…	regulation of biological process;response to stimulus;transport	cytoplasm;endosome	catalytic activity;nucleotide binding;transporter activity
504	TGFB1I1	XP_019676206.1	Transforming Growth Factor Beta-1-Induced Transcript 1 Protein Isoform X1	4	6.007	2	53.3	High	High
505	OMD	XP_006939071.1	Osteomodulin	4	5.985	2	48.6	High	High			[GO:0005515]; GO:0005488; GO:0003674 [GO:0005578]; GO:0031012; GO:0044421; GO:0005575; GO:0005576 [GO:0005615]; GO:0044421; GO:0005575; GO:0005576 [GO:0007409]; GO:0048667; GO:0048812; GO:0061564; GO:0000904; GO:0048666; GO:0031175; GO:0120039; GO:0000902; GO:0048468; GO:0030182; GO:0120036; GO:0048858; GO:0032989; GO:0030154; GO:0048856; GO:0048869; GO:0048699; GO:0030030; GO:0032990; GO:0009653…	cell organization and biogenesis;regulation of biological process		protein binding
506	RPS6	XP_003995546.2	40S Ribosomal Protein S6	6	5.939	2	35.5	High	High	fca04910; fca01521; fca04066; fca05205; fca04150; fca04151; fca03010	Insulin signaling pathway; EGFR tyrosine kinase inhibitor resistance; HIF-1 signaling pathway; Proteoglycans in cancer; mTOR signaling pathway; PI3K-Akt signaling pathway; Ribosome	[GO:0003735]; GO:0005198; GO:0003674 [GO:0005622]; GO:0044464; GO:0005575; GO:0005623 [GO:0005840]; GO:0030529; GO:0043232; GO:0044444; GO:0044424; GO:1990904; GO:0043228; GO:0043229; GO:0005737; GO:0005622; GO:0044464; GO:0032991; GO:0043226; GO:0005575; GO:0005623 [GO:0006412]; GO:0010467; GO:0034645; GO:0043043; GO:0044267; GO:0043170; GO:0009059; GO:0044249; GO:0044260; GO:0006518; GO:0043604…	metabolic process	ribosome	structural molecule activity
507	CTNND1	XP_019667990.1	Catenin Delta-1 Isoform X1	3	5.925	2	107.4	High	Peak Found			[GO:0005515]; GO:0005488; GO:0003674			protein binding
508	CAT	XP_003993206.1	Catalase	3	5.87	2	59.8	High	High	fca00630; fca05014; fca04211; fca01200; fca04068; fca04213; fca04146; fca00380	Glyoxylate and dicarboxylate metabolism; Amyotrophic lateral sclerosis (ALS); Longevity regulating pathway; Carbon metabolism; FoxO signaling pathway; Longevity regulating pathway - multiple species; Peroxisome; Tryptophan metabolism	[GO:0000302]; GO:0006979; GO:1901700; GO:0006950; GO:0042221; GO:0050896; GO:0008150 [GO:0001649]; GO:0001503; GO:0030154; GO:0032501; GO:0048869; GO:0008150; GO:0009987; GO:0032502 [GO:0004046]; GO:0016811; GO:0016810; GO:0016787; GO:0003824; GO:0003674 [GO:0004096]; GO:0004601; GO:0016209; GO:0016684; GO:0003674; GO:0016491; GO:0003824 [GO:0004601]; GO:0016209; GO:0016684; GO:0003674; GO:001649…	cell differentiation;cell organization and biogenesis;metabolic process;regulation of biological process;response to stimulus	membrane;mitochondrion	antioxidant activity;catalytic activity;metal ion binding;nucleotide binding;protein binding
509	NSF	XP_019673586.1	Vesicle-Fusing Atpase Isoform X1	4	5.866	3	84.9	High	High			[GO:0016021]; GO:0031224; GO:0044425; GO:0005575; GO:0016020
510	SNX5	XP_011279266.1	Sorting Nexin-5 Isoform X2	5	5.857	2	46.6	High	High			[GO:0035091]; GO:0005543; GO:0008289; GO:0043168; GO:0005488; GO:0043167; GO:0003674
511	SERPINA1; LOC105259609	XP_006933138.1	Alpha-1-Antitrypsin	3	5.855	2	48.5	High	High	fca04610	Complement and coagulation cascades	[GO:0016021]; GO:0031224; GO:0044425; GO:0005575; GO:0016020
512	CDH6	XP_003981575.2	Cadherin-6 Isoform X1	3	5.718	2	88.2	Peak Found	High			[GO:0005509]; GO:0046872; GO:0043169; GO:0043167; GO:0005488; GO:0003674 [GO:0007156]; GO:0098742; GO:0098609; GO:0007155; GO:0022610; GO:0008150 [GO:0016020]; GO:0005575 [GO:0016021]; GO:0031224; GO:0044425; GO:0005575; GO:0016020		membrane	metal ion binding
513	SMPD1	XP_006937108.1	Sphingomyelin Phosphodiesterase Isoform X1	4	5.661	2	68.8	Peak Found	High	fca04142; fca04071; fca00600; fca01100	Lysosome; Sphingolipid signaling pathway; Sphingolipid metabolism; Metabolic pathways	[GO:0004767]; GO:0004620; GO:0008081; GO:0016298; GO:0042578; GO:0016788; GO:0016787; GO:0003824; GO:0003674 [GO:0005615]; GO:0044421; GO:0005575; GO:0005576 [GO:0005764]; GO:0000323; GO:0005773; GO:0043231; GO:0044444; GO:0043227; GO:0043229; GO:0005737; GO:0044424; GO:0043226; GO:0005622; GO:0044464; GO:0005575; GO:0005623 [GO:0005768]; GO:0012505; GO:0031410; GO:0044464; GO:0044444; GO:0097708…	metabolic process;regulation of biological process	endosome;membrane;vacuole	catalytic activity;metal ion binding
514	HRG	XP_003991881.1	Histidine-Rich Glycoprotein Isoform X1	3	5.616	2	63.3	High	High			[GO:0004869]; GO:0004866; GO:0030414; GO:0061135; GO:0004857; GO:0061134; GO:0030234; GO:0098772; GO:0003674			enzyme regulator activity
515	ACP1	XP_003984571.1	Low Molecular Weight Phosphotyrosine Protein Phosphatase Isoform X2	13	5.555	2	17.9	High	High	fca00730; fca01100	Thiamine metabolism; Metabolic pathways
516	ANXA7	XP_003994103.1	Annexin A7 Isoform X1	4	5.537	2	52.9	High	High			[GO:0005509]; GO:0046872; GO:0043169; GO:0043167; GO:0005488; GO:0003674 [GO:0005544]; GO:0005543; GO:0008289; GO:0043168; GO:0005488; GO:0043167; GO:0003674			metal ion binding
517	LOXL2	XP_003984741.1	Lysyl Oxidase Homolog 2	3	5.506	2	86.8	High	Peak Found			[GO:0001666]; GO:0006950; GO:0036293; GO:0050896; GO:0070482; GO:0008150; GO:0009628 [GO:0001837]; GO:0048762; GO:0030154; GO:0060485; GO:0048869; GO:0009888; GO:0048513; GO:0009987; GO:0032502; GO:0048856; GO:0048731; GO:0008150; GO:0007275; GO:0032501 [GO:0001935]; GO:0050673; GO:0008283; GO:0008150 [GO:0002040]; GO:0001525; GO:0048514; GO:0048646; GO:0001568; GO:0009653; GO:0032502; GO:0001944…	cell organization and biogenesis;cell proliferation;cellular component movement;metabolic process;regulation of biological process;response to stimulus;transport	membrane	catalytic activity;metal ion binding;receptor activity
518	SLC2A3; LOC101096740	XP_019690021.1	Solute Carrier Family 2, Facilitated Glucose Transporter Member 3 Isoform X1	3	5.474	2	55.2	High	High			[GO:0016021]; GO:0031224; GO:0044425; GO:0005575; GO:0016020
519	P4HB	XP_019672542.1	Protein Disulfide-Isomerase	4	5.459	2	58.8	High	High
520	PACSIN2	XP_019691234.1	Protein Kinase C and Casein Kinase Substrate In Neurons Protein 2 Isoform X1	4	5.458	2	62.5	Peak Found	High
521	C6	XP_019666996.1	Complement Component C6	2	5.428	2	105.1	High	High			[GO:0005515]; GO:0005488; GO:0003674			protein binding
522	MAPRE1	XP_003983668.1	Microtubule-Associated Protein RP/EB Family Member 1	11	5.414	2	30	Peak Found	High			[GO:0003723]; GO:0003676; GO:0097159; GO:1901363; GO:0005488; GO:0003674 [GO:0005515]; GO:0005488; GO:0003674 [GO:0005794]; GO:0012505; GO:0043231; GO:0044444; GO:0044464; GO:0043227; GO:0043229; GO:0005737; GO:0044424; GO:0005575; GO:0005623; GO:0043226; GO:0005622 [GO:0005813]; GO:0005815; GO:0015630; GO:0044430; GO:0005856; GO:0044446; GO:0043232; GO:0043229; GO:0044422; GO:0044424; GO:0043228…	regulation of biological process	cytoskeleton;Golgi	protein binding;RNA binding
523	CSPG4	XP_003986971.2	Chondroitin Sulfate Proteoglycan 4	1	5.385	2	250.8	Peak Found	High			[GO:0016021]; GO:0031224; GO:0044425; GO:0005575; GO:0016020
524	GLO1	XP_003986132.1	Lactoylglutathione Lyase	8	5.356	2	20.7	High	High	fca00620	Pyruvate metabolism	[GO:0004462]; GO:0016846; GO:0016829; GO:0003824; GO:0003674 [GO:0005634]; GO:0043231; GO:0043227; GO:0043229; GO:0043226; GO:0044424; GO:0005575; GO:0005622; GO:0044464; GO:0005623 [GO:0005829]; GO:0044444; GO:0005737; GO:0044424; GO:0005622; GO:0044464; GO:0005575; GO:0005623 [GO:0005886]; GO:0016020; GO:0044464; GO:0071944; GO:0005575; GO:0005623 [GO:0006357]; GO:0006355; GO:0006366; GO:000635…	cell differentiation;regulation of biological process	cytosol;membrane;nucleus	catalytic activity;metal ion binding
525	LAMC1	XP_011289352.2	Laminin Subunit Gamma-1	2	5.327	2	172.4	High	High	fca05145; fca05222; fca05146; fca04512; fca05200; fca04151; fca05020; fca04510	Toxoplasmosis; Small cell lung cancer; Amoebiasis; ECM-receptor interaction; Pathways in cancer; PI3K-Akt signaling pathway; Prion diseases; Focal adhesion
526	FERMT2	XP_003987693.1	Fermitin Family Homolog 2	6	5.318	2	78.6	Peak Found	High
527	ALDH16A1	XP_019674775.1	Aldehyde Dehydrogenase Family 16 Member A1 Isoform X1	3	5.303	2	85.7	High	High			[GO:0016021]; GO:0031224; GO:0044425; GO:0005575; GO:0016020
528	LOC101088196; NME1	XP_006940265.1	Nucleoside Diphosphate Kinase A	17	5.3	2	17.1	High	High	fca00230; fca00240; fca01100	Purine metabolism; Pyrimidine metabolism; Metabolic pathways	[GO:0004550]; GO:0016776; GO:0019205; GO:0016772; GO:0016301; GO:0016740; GO:0003824; GO:0003674 [GO:0006165]; GO:0009132; GO:0046939; GO:0006753; GO:0009117; GO:0016310; GO:0006796; GO:0019637; GO:0055086; GO:0006793; GO:0071704; GO:0006139; GO:0044281; GO:0044237; GO:0008152; GO:0006725; GO:0034641; GO:0044238; GO:0046483; GO:1901360; GO:0009987; GO:0008150; GO:0006807 [GO:0006183]; GO:0009152;…	metabolic process		catalytic activity
529	GBE1	NP_001009872.1	1,4-Alpha-Glucan-Branching Enzyme	3	5.279	2	80.5	Peak Found	High	fca00500; fca01100	Starch and sucrose metabolism; Metabolic pathways	[GO:0003824]; GO:0003674 [GO:0003844]; GO:0016758; GO:0016757; GO:0016740; GO:0003824; GO:0003674 [GO:0004553]; GO:0016798; GO:0016787; GO:0003824; GO:0003674 [GO:0005975]; GO:0044238; GO:0071704; GO:0008152; GO:0008150 [GO:0005978]; GO:0005977; GO:0009250; GO:0006073; GO:0006112; GO:0033692; GO:0044042; GO:0044264; GO:0015980; GO:0000271; GO:0034637; GO:0034645; GO:0005976; GO:0044260; GO:004426…	metabolic process		catalytic activity
530	LOC101090655; TXN	XP_011286804.1	Thioredoxin	21	5.274	2	11.8	High	Peak Found	fca04621	NOD-like receptor signaling pathway	[GO:0000398]; GO:0000377; GO:0006397; GO:0000375; GO:0006396; GO:0016071; GO:0008380; GO:0010467; GO:0016070; GO:0043170; GO:0044260; GO:0090304; GO:0071704; GO:0044237; GO:0006139; GO:0008152; GO:0009987; GO:0006725; GO:0034641; GO:0044238; GO:0046483; GO:1901360; GO:0008150; GO:0006807 [GO:0005681]; GO:0030529; GO:0044428; GO:0044424; GO:1990904; GO:0005634; GO:0044446; GO:0005622; GO:0044464; …	cellular homeostasis;metabolic process;regulation of biological process	spliceosomal complex	catalytic activity
531	SLC25A3	XP_006934005.1	Phosphate Carrier Protein, Mitochondrial Isoform X1	6	5.2	2	39.9	High	Peak Found			[GO:0016021]; GO:0031224; GO:0044425; GO:0005575; GO:0016020
532	PGM2	XP_019685210.1	Phosphoglucomutase-2	3	5.073	2	67.4	Peak Found	High			[GO:0016021]; GO:0031224; GO:0044425; GO:0005575; GO:0016020
533	USP5	XP_019690003.1	Ubiquitin Carboxyl-Terminal Hydrolase 5 Isoform X1	3	5.071	2	99.7	High	High
534	C8A	XP_019692646.1	Complement Component C8 Alpha Chain	4	5.034	2	66	Peak Found	High
535	GALT	XP_003995629.1	Galactose-1-Phosphate Uridylyltransferase Isoform X1	6	4.955	2	43.4	Peak Found	High	fca04917; fca00520; fca00052; fca01100	Prolactin signaling pathway; Amino sugar and nucleotide sugar metabolism; Galactose metabolism; Metabolic pathways	[GO:0003824]; GO:0003674 [GO:0005794]; GO:0012505; GO:0043231; GO:0044444; GO:0044464; GO:0043227; GO:0043229; GO:0005737; GO:0044424; GO:0005575; GO:0005623; GO:0043226; GO:0005622 [GO:0005975]; GO:0044238; GO:0071704; GO:0008152; GO:0008150 [GO:0006011]; GO:0006793; GO:0009225; GO:0044237; GO:0006139; GO:1901135; GO:0008152; GO:0009987; GO:0006725; GO:0034641; GO:0044238; GO:0046483; GO:1901360…	metabolic process	Golgi	catalytic activity;metal ion binding
536	PSMB4	XP_003990670.1	Proteasome Subunit Beta Type-4	7	4.895	2	29.1	Peak Found	High	fca03050	Proteasome	[GO:0000502]; GO:0043234; GO:0044424; GO:1905369; GO:0032991; GO:0005622; GO:0044464; GO:1905368; GO:0005575; GO:0005623; GO:1902494 [GO:0001530]; GO:0008289; GO:0097367; GO:0005488; GO:0003674 [GO:0002862]; GO:0002437; GO:0002861; GO:0050728; GO:0050777; GO:0006954; GO:0006955; GO:0050727; GO:0050776; GO:0031348; GO:0032102; GO:0002683; GO:0048585; GO:0006952; GO:0002376; GO:0050896; GO:0031347;…	metabolic process;regulation of biological process	cytoplasm;nucleus;proteasome	catalytic activity
537	LOC101091157; IARS	XP_006939066.1	Isoleucine-tRNA Ligase, Cytoplasmic Isoform X1	1	4.885	2	144.2	High	High	fca00970	Aminoacyl-tRNA biosynthesis	[GO:0000049]; GO:0003723; GO:0003676; GO:0097159; GO:1901363; GO:0005488; GO:0003674 [GO:0000166]; GO:0036094; GO:1901265; GO:0005488; GO:0097159; GO:1901363; GO:0003674 [GO:0001649]; GO:0001503; GO:0030154; GO:0032501; GO:0048869; GO:0008150; GO:0009987; GO:0032502 [GO:0002161]; GO:0052689; GO:0140101; GO:0016788; GO:0140098; GO:0016787; GO:0003824; GO:0003674 [GO:0004812]; GO:0140101; GO:014009…	cell differentiation;metabolic process;regulation of biological process	cytoplasm;cytosol;membrane	catalytic activity;nucleotide binding;protein binding;RNA binding
538	PALLD	XP_006930844.1	Palladin Isoform X1	2	4.844	2	129.2	High	High			[GO:0005515]; GO:0005488; GO:0003674			protein binding
539	UBE2D3	XP_006931000.1	Ubiquitin-Conjugating Enzyme E2 D3 Isoform X1	12	4.792	2	16.8	Peak Found	High
540	FUCA1	XP_003989706.2	Tissue Alpha-L-Fucosidase	4	4.719	2	53.3	Peak Found	High	fca00511	Other glycan degradation	[GO:0004560]; GO:0015928; GO:0004553; GO:0016798; GO:0016787; GO:0003824; GO:0003674 [GO:0005975]; GO:0044238; GO:0071704; GO:0008152; GO:0008150 [GO:0016021]; GO:0031224; GO:0044425; GO:0005575; GO:0016020	metabolic process		catalytic activity
541	TSTA3	XP_004000211.1	GDP-L-Fucose Synthase	7	4.627	2	35.9	Peak Found	High	fca00051; fca00520; fca01100	Fructose and mannose metabolism; Amino sugar and nucleotide sugar metabolism; Metabolic pathways	[GO:0003824]; GO:0003674 [GO:0003854]; GO:0033764; GO:0016229; GO:0016616; GO:0016491; GO:0016614; GO:0003824; GO:0003674 [GO:0006694]; GO:0008202; GO:0008610; GO:1901362; GO:0006629; GO:1901360; GO:1901576; GO:0044238; GO:0071704; GO:0009058; GO:0008152; GO:0008150 [GO:0009226]; GO:0009225; GO:0034654; GO:1901137; GO:0006139; GO:1901135; GO:0018130; GO:0019438; GO:0044271; GO:1901362; GO:1901576…	metabolic process		catalytic activity;protein binding
542	LOC105261012	XP_011285393.1	Tumor Necrosis Factor Receptor Superfamily Member 1A-Like	4	4.607	2	46.9	High	High			[GO:0005515]; GO:0005488; GO:0003674 [GO:0007165]; GO:0007154; GO:0009987; GO:0023052; GO:0050794; GO:0051716; GO:0008150; GO:0050789; GO:0050896; GO:0065007 [GO:0016021]; GO:0031224; GO:0044425; GO:0005575; GO:0016020	regulation of biological process;response to stimulus		protein binding
543	C4BPA; LOC101094897	XP_006942888.1	C4B-Binding Protein Alpha Chain	4	4.514	2	67	Peak Found	High	fca05133; fca04610	Pertussis; Complement and coagulation cascades
544	UNC13D	XP_003997211.1	Protein Unc-13 Homolog D Isoform X1	2	4.508	2	123	Peak Found	High			[GO:0002432]; GO:0002252; GO:0002544; GO:0002376; GO:0006954; GO:0008150; GO:0006952; GO:0006950; GO:0050896 [GO:0002467]; GO:0002460; GO:0048646; GO:0002250; GO:0009653; GO:0032502; GO:0006955; GO:0048856; GO:0008150; GO:0002376; GO:0050896 [GO:0005515]; GO:0005488; GO:0003674 [GO:0005764]; GO:0000323; GO:0005773; GO:0043231; GO:0044444; GO:0043227; GO:0043229; GO:0005737; GO:0044424; GO:0043226…	defense response;regulation of biological process;response to stimulus;transport	cytosol;endoplasmic reticulum;vacuole	protein binding
545	SAR1B	XP_003980822.1	GTP-Binding Protein Sar1B Isoform X1	10	4.484	2	22.4	Peak Found	High	fca04141; fca05134	Protein processing in endoplasmic reticulum; Legionellosis	[GO:0000166]; GO:0036094; GO:1901265; GO:0005488; GO:0097159; GO:1901363; GO:0003674 [GO:0003924]; GO:0017111; GO:0016462; GO:0016818; GO:0016817; GO:0016787; GO:0003824; GO:0003674 [GO:0004871]; GO:0003674 [GO:0005525]; GO:0032550; GO:0032561; GO:0035639; GO:0001883; GO:0032549; GO:0019001; GO:0032555; GO:0043168; GO:1901265; GO:0001882; GO:0017076; GO:0032553; GO:0043167; GO:0097159; GO:1901363…	regulation of biological process;response to stimulus;transport	endoplasmic reticulum;Golgi	catalytic activity;nucleotide binding;protein binding;signal transducer activity
546	UAP1	XP_011289434.1	UDP-N-Acetylhexosamine Pyrophosphorylase Isoform X1	4	4.435	2	58.7	Peak Found	High			[GO:0008152]; GO:0008150 [GO:0070569]; GO:0016779; GO:0016772; GO:0016740; GO:0003824; GO:0003674	metabolic process		catalytic activity
547	S100A6	XP_003999830.1	Protein S100-A6	17	4.429	2	10.1	High	High			[GO:0005509]; GO:0046872; GO:0043169; GO:0043167; GO:0005488; GO:0003674 [GO:0016021]; GO:0031224; GO:0044425; GO:0005575; GO:0016020 [GO:0046872]; GO:0043169; GO:0043167; GO:0005488; GO:0003674			metal ion binding
548	MRGPRF	XP_006937685.1	Mas-Related G-Protein Coupled Receptor Member F	6	4.255	2	39	High	High			[GO:0004930]; GO:0004888; GO:0038023; GO:0099600; GO:0004871; GO:0004872; GO:0003674; GO:0060089 [GO:0007186]; GO:0007165; GO:0007154; GO:0009987; GO:0023052; GO:0050794; GO:0051716; GO:0008150; GO:0050789; GO:0050896; GO:0065007 [GO:0016021]; GO:0031224; GO:0044425; GO:0005575; GO:0016020	regulation of biological process;response to stimulus		receptor activity;signal transducer activity
549	ATP1B3	XP_019666676.1	Sodium/Potassium-Transporting ATPase Subunit Beta-3	3	4.248	2	49.8	High	Peak Found			[GO:0016021]; GO:0031224; GO:0044425; GO:0005575; GO:0016020
550	ITGAV	XP_019693915.1	Integrin Alpha-V	2	4.172	2	108.9	High	Peak Found
551	LOC101099624; SND1	XP_011278837.1	Staphylococcal Nuclease Domain-Containing Protein 1	2	4.126	2	101.9	Peak Found	High	fca05203; fca05169	Viral carcinogenesis; Epstein-Barr virus infection	[GO:0001649]; GO:0001503; GO:0030154; GO:0032501; GO:0048869; GO:0008150; GO:0009987; GO:0032502 [GO:0003676]; GO:0097159; GO:1901363; GO:0005488; GO:0003674 [GO:0003723]; GO:0003676; GO:0097159; GO:1901363; GO:0005488; GO:0003674 [GO:0004518]; GO:0016788; GO:0016787; GO:0003824; GO:0003674 [GO:0005634]; GO:0043231; GO:0043227; GO:0043229; GO:0043226; GO:0044424; GO:0005575; GO:0005622; GO:004446…	cell differentiation;metabolic process;regulation of biological process	cytoplasm;cytosol;membrane;mitochondrion;nucleus	catalytic activity;protein binding;RNA binding
552	SEMA7A	XP_011281325.1	Semaphorin-7A, Partial	4	4.021	2	71.8	Peak Found	High	fca04360	Axon guidance	[GO:0005515]; GO:0005488; GO:0003674 [GO:0016020]; GO:0005575		membrane	protein binding
553	APOM	XP_003985972.1	Apolipoprotein M Isoform X1	7	3.997	2	21.2	High	High			[GO:0005319]; GO:0022892; GO:0005215; GO:0003674 [GO:0005543]; GO:0008289; GO:0043168; GO:0005488; GO:0043167; GO:0003674 [GO:0005576]; GO:0005575 [GO:0016021]; GO:0031224; GO:0044425; GO:0005575; GO:0016020 [GO:0016209]; GO:0003674 [GO:0033344]; GO:0030301; GO:0015918; GO:0006869; GO:0015850; GO:0010876; GO:0071702; GO:0033036; GO:0006810; GO:0051179; GO:0051234; GO:0008150 [GO:0034361]; GO:0034…	cell organization and biogenesis;metabolic process;regulation of biological process;transport	extracellular	antioxidant activity;catalytic activity;transporter activity
554	EPRS	XP_019677770.1	Bifunctional Glutamate/Proline-tRNA Ligase Isoform X1	2	3.855	2	171.1	High	High			[GO:0016021]; GO:0031224; GO:0044425; GO:0005575; GO:0016020
555	SNX2	XP_019687003.1	Sorting Nexin-2 Isoform X1	5	3.812	2	59	Peak Found	High			[GO:0016021]; GO:0031224; GO:0044425; GO:0005575; GO:0016020
556	CD151	XP_003993854.1	CD151 Antigen	5	3.664	2	28.1	High	High			[GO:0005178]; GO:0005102; GO:0032403; GO:0050839; GO:0005515; GO:0044877; GO:0005488; GO:0003674 [GO:0005604]; GO:0005578; GO:0044420; GO:0031012; GO:0044421; GO:0005575; GO:0005576 [GO:0005887]; GO:0016021; GO:0031226; GO:0031224; GO:0044459; GO:0044425; GO:0005886; GO:0044464; GO:0005575; GO:0016020; GO:0071944; GO:0005623 [GO:0005925]; GO:0005924; GO:0005912; GO:0030055; GO:0070161; GO:0030054…	cell proliferation;cellular component movement;regulation of biological process;response to stimulus	membrane	protein binding
